# Supplementary material for: Development of a blueprint for plant-derived hospital meals: a multidisciplinary co-creative study
Source: Eur J Nutr. 2026 Jun 30;65(5):187. doi: 10.1007/s00394-026-04040-5 (PMC13319423; doi:10.1007/s00394-026-04040-5)
Supplement: Supplementary file 1 — Supplementary Material 1 [file 394_2026_4040_MOESM1_ESM.xlsx]

## Sheet: Nutritional value
	Nutritional value																						Nutritional value per 100g
	NEVO code	Amount_g	ENERCC (kcal)	FAT (g)	FASAT (g)	CHO (g)	SUGAR (g)	PROT (g)	PROTAN (g)	PROTPL (g)	PRODIG (G)	FIBT (g)	VITB12 (µg)	CA (mg)	NA (mg)	SLT(g)	P (mg)	FE (mg)	VITC (mg)	ZN (mg)	K (mg)		ENERCC (kcal)	FAT (g)	FASAT (g)	CHO (g)	SUGAR (g)	PROT (g)	PROTAN (g)	PROTPL (g)	FIBT (g)	VITB12 (µg)	CA (mg)	NA (mg)	SLT(g)	P (mg)	FE (mg)	VITC (mg)	ZN (mg)	K (mg)
Ingredients
Breakfast
Hazelnut pancakes		191.6	410.86	22.047	3.5255	44.098	20.9245	6.4799	0	6.6649	5.03635	4.5875	0.075	48.498	365.34	0.91335	174.353	1.971	6.475	1.46324	499.933
Culinary vegan cooking cream (soy cooking cream)	2262	60	96.6	9.42	1.8	1.56	0.72	1.32	0	1.32	1.2408	0.3	0	7.8	31.8	0.0795	18.6	0.24	0	0.15	63		161	15.7	3	2.6	1.2	2.2	0	2.2	0.5	0	13	53	0.1325	31	0.4	0	0.25	105
Rapeseed oil	3449	4.5	40.455	4.4955	0.3105	0	0	0	0	0	0	0	0	0	0	0	0	0.0045	0	0	0		899	99.9	6.9	0	0	0	0	0	0	0	0	0	0	0	0.1	0	0	0
Salt	2953	0.3	0	0	0	0	0	0	0	0	0	0	0	0.153	101.4	0.2535	0.003	0.009	0	0.00024	0.168		0	0	0	0	0	0	0	0	0	0	51	33800	84.5	1	3	0	0.08	56
Baking powder	Eetmeter	1.5	1.755	0.0015	0	0.378	0.0045	0.036	0	0.036	0	0.0225	0	0.195	228.24	0.5706	1.35	0.0225	0.075	0.012	2.265		117	0.1	0	25.2	0.3	2.4	0	2.4	1.5	0	13	15216	38.04	90	1.5	5	0.8	151
Vanilla flavour	Eetmeter	0.3	0	0	0	0	0	0.0039	0	0.0039	0	0	0	0	0	0	0	0	0	0	0		0	0	0	0	0	1.3	0	1.3	0	0	0	0	0	0	0	0	0	0
Banana	151	80	73.6	0.24	0.08	16	12.4	0.88	0	0.88	0.6688	1.52	0	4.8	0	0	22.4	0.24	6.4	0.2	299.2		92	0.3	0.1	20	15.5	1.1	0	1.1	1.9	0	6	0	0	28	0.3	8	0.25	374
Hazelnut paste (plant-based)	Eetmeter	15	86.55	5.7	0.945	7.95	7.2	0.4	0	0.585	0.43875	0.555	0.075	14.55	1.8	0.0045	18	0.255	0	0.195	45.3		577	38	6.3	53	48	3.9	0	3.9	3.7	0.5	97	12	0.03	120	1.7	0	1.3	302
Oat flour	213	30	111.9	2.19	0.39	18.21	0.6	3.84	0	3.84	2.688	2.19	0	21	2.1	0.00525	114	1.2	0	0.906	90		373	7.3	1.3	60.7	2	12.8	0	12.8	7.3	0	70	7	0.0175	380	4	0	3.02	300
Overnight oats		251	366.11	13.785	1.979	39.28	13.755	17.66	0	17.66	15.1229	7.599	0.24	169.63	133.16	0.3329	318.3	3.666	4.48	2.3652	635.45														0
Soy milk	870	90	31.5	1.62	0.27	0.9	0.81	3.06	0	3.06	2.8764	0.54	0	15.3	9.9	0.02475	39.6	0.45	0	0.315	135		35	1.8	0.3	1	0.9	3.4	0	3.4	0.6	0	17	11	0.0275	44	0.5	0	0.35	150
Oats	213	35	130.55	2.555	0.455	21.245	0.7	4.48	0	4.48	3.136	2.555	0	24.5	2.45	0.006125	133	1.4	0	1.057	105		373	7.3	1.3	60.7	2	12.8	0	12.8	7.3	0	70	7	0.0175	380	4	0	3.02	300
Maple syrup	3063	5	13.45	0.005	0	3.36	3.035	0	0	0	0	0	0	3.35	0.45	0.001125	0.1	0.06	0	0.035	1		269	0.1	0	67.2	60.7	0	0	0	0	0	67	9	0.0225	2	1.2	0	0.7	20
Mixed nuts (unsalted)	207	5	32.9	2.98	0.32	0.445	0.2	0.905	0	0.905	0.67875	0.335	0	7.55	0.2	0.0005	25.5	0.2	0.05	0.1845	33.75		658	59.6	6.4	8.9	4	18.1	0	18.1	6.7	0	151	4	0.01	510	4	1	3.69	675
Banana (or other seasonal fruit)	151	50	46	0.15	0.05	10	7.75	0.55	0	0.55	0.418	0.95	0	3	0	0	14	0.15	4	0.125	187		92	0.3	0.1	20	15.5	1.1	0	1.1	1.9	0	6	0	0	28	0.3	8	0.25	374
Cinnamon	826	1	3.16	0.03	0.014	0.56	0	0.04	0	0.04	0	0.244	0	12.28	0.26	0.00065	0.6	0.381	0.28	0.0197	5		316	3	1.4	56	0	4	0	4	24.4	0	1228	26	0.065	60	38.1	28	1.97	500
Sunflower seeds	872	5	32.35	2.825	0.3	0.65	0	0.9	0	0.9	0.675	0.37	0	3.95	3.1	0.00775	32	0.245	0	0.27	33		647	56.5	6	13	0	18	0	18	7.4	0	79	62	0.155	640	4.9	0	5.4	660
Plant-based quark alternative (Alpro)	Eetmeter	50	34	1.65	0.3	1.3	1.25	3	0	3	2.82	0.65	0.19	60	66	0.165	19	0.3	0	0.1	90		68	3.3	0.6	2.6	2.5	6	0	6	1.3	0.38	120	132	0.33	38	0.6	0	0.2	180
Chia seeds	3447	5	22.15	1.535	0.165	0.385	0	0.825	0	0.825	0.61875	1.72	0	31.55	0.8	0.002	43	0.385	0.1	0.229	20.35		443	30.7	3.3	7.7	0	16.5	0	16.5	34.4	0	631	16	0.04	860	7.7	2	4.58	407
Vegan vanilla protein (XXL nutrition)	Manufacturer	5	20.05	0.435	0.105	0.435	0.01	3.9	0	3.9	3.9	0.235	0.05	8.15	50	0.125	11.5	0.095	0.05	0.03	25.35		401	8.7	2.1	8.7	0.2	78	0	78	4.7	1	163	1000	2.5	230	1.9	1	0.6	507
Banana peanut butter sandwich		220	578.9	29.36	4.78	53.38	19.41	19.99	0	19.99	16.169	10.17	0	52.2	375.3	0.93825	355.9	3.09	8	2.857	859.1
Whole wheat bread	246	70	163.8	1.61	0.28	27.3	1.33	7.77	0	7.77	6.993	4.69	0	23.8	275.1	0.68775	140	1.4	0	0.987	186.9		234	2.3	0.4	39	1.9	11.1	0	11.1	6.7	0	34	393	0.9825	200	2	0	1.41	267
Peanut butter	455	40	261.6	22.56	3.56	4	2.08	9	0	9	6.75	3.2	0	18	99.2	0.248	127.2	0.72	0	1.04	230		654	56.4	8.9	10	5.2	22.5	0	22.5	8	0	45	248	0.62	318	1.8	0	2.6	575
Cashews	199	10	61.5	4.89	0.84	2.08	0.5	2.12	0	2.12	1.59	0.38	0	4.4	1	0.0025	60.7	0.67	0	0.58	68.2		615	48.9	8.4	20.8	5	21.2	0	21.2	3.8	0	44	10	0.025	607	6.7	0	5.8	682
Cucumber	27	0	0	0	0	0	0	0	0	0	0	0	0	0	0	0	0	0	0	0	0		15	0.2	0.1	2.5	1.7	0.6	0	0.6	0.3	0	22	2	0.005	25	0.4	1	0.22	145
Banana	151	100	92	0.3	0.1	20	15.5	1.1	0	1.1	0.836	1.9	0	6	0	0	28	0.3	8	0.25	374		92	0.3	0.1	20	15.5	1.1	0	1.1	1.9	0	6	0	0	28	0.3	8	0.25	374
Blueberry smoothie		255	236.45	7.675	1.245	19.095	15.83	19.9	0	19.9	18.9499	7.125	0.53	215.85	286.7	0.71675	171.7	1.925	7.35	0.906	415.65
Blueberries (frozen)	152	70	36.4	0	0	7.7	7	0.49	0	0.49	0.3724	1.68	0	3.5	0.7	0.00175	8.4	0.21	7	0.14	59.5		52	0	0	11	10	0.7	0	0.7	2.4	0	5	1	0.0025	12	0.3	10	0.2	85
Apple juice	383	60	27.6	0	0	6.72	6.3	0.06	0	0.06	0	0	0	4.8	2.4	0.006	4.8	0.06	0	0.018	59.4		46	0	0	11.2	10.5	0.1	0	0.1	0	0	8	4	0.01	8	0.1	0	0.03	99
Plant-based quark alternative (Alpro)	Eetmeter	100	68	3.3	0.6	2.6	2.5	6	0	6	5.64	1.3	0.38	120	132	0.33	38	0.6	0	0.2	180		68	3.3	0.6	2.6	2.5	6	0	6	1.3	0.38	120	132	0.33	38	0.6	0	0.2	180
Vegan vanilla protein (XXL Nutrition)	Manufacturer	15	60.15	1.305	0.315	1.305	0.03	11.7	0	11.7	11.7	0.705	0.15	24.45	150	0.375	34.5	0.285	0.15	0.09	76.05		401	8.7	2.1	8.7	0.2	78	0	78	4.7	1	163	1000	2.5	230	1.9	1	0.6	507
Chia seeds	3447	10	44.3	3.07	0.33	0.77	0	1.65	0	1.65	1.2375	3.44	0	63.1	1.6	0.004	86	0.77	0.2	0.458	40.7		443	30.7	3.3	7.7	0	16.5	0	16.5	34.4	0	631	16	0.04	860	7.7	2	4.58	407
Soy quark with fruits and muesli		250	358.5	20.865	3.675	23.98	14.915	15.26	0	15.26	13.187	5.335	0.608	220.95	216.2	0.5405	265.55	2.54	1.5	1.667	522.5
Plant-based quark alternative (Alpro)	Eetmeter	160	108.8	5.28	0.96	4.16	4	9.6	0	9.6	9.024	2.08	0.608	192	211.2	0.528	60.8	0.96	0	0.32	288		68	3.3	0.6	2.6	2.5	6	0	6	1.3	0.38	120	132	0.33	38	0.6	0	0.2	180
Walnuts	206	15	105.9	10.215	1.02	0.765	0.435	2.385	0	2.385	1.78875	0.69	0	17.55	0	0	78.15	0.51	0	0.51	79.8		706	68.1	6.8	5.1	2.9	15.9	0	15.9	4.6	0	117	0	0	521	3.4	0	3.4	532
Pumpkin seeds	2806	5	28.7	2.36	0.555	0.135	0.08	1.515	0	1.515	1.13625	0.425	0	2.1	0.5	0.00125	56.2	0.4	0	0.397	36		574	47.2	11.1	2.7	1.6	30.3	0	30.3	8.5	0	42	10	0.025	1124	8	0	7.94	720
Apple (or other seasonal fruit)	147	50	27.5	0.05	0	6	5.6	0.1	0	0.1	0.076	0.8	0	1.5	0.5	0.00125	4	0.05	1.5	0.04	51.5		55	0.1	0	12	11.2	0.2	0	0.2	1.6	0	3	1	0.0025	8	0.1	3	0.08	103
Muesli (natural)	2366	20	87.6	2.96	1.14	12.92	4.8	1.66	0	1.66	1.162	1.34	0	7.8	4	0.01	66.4	0.62	0	0.4	67.2		438	14.8	5.7	64.6	24	8.3	0	8.3	6.7	0	39	20	0.05	332	3.1	0	2	336
Almond and apple sandwich		180	515.5	29.61	2.89	39.57	10.19	17.98	0	17.98	14.6517	8.99	0	118.7	278.6	0.6965	414.1	3.59	2.2	2.825	627.3
Whole wheat bread	246	70	163.8	1.61	0.28	27.3	1.33	7.77	0	7.77	6.993	4.69	0	23.8	275.1	0.68775	140	1.4	0	0.987	186.9		234	2.3	0.4	39	1.9	11.1	0	11.1	6.7	0	34	393	0.9825	200	2	0	1.41	267
Almond paste (100% almonds)	Eetmeter	40	255.6	22.36	2.24	4.36	1.76	7.92	0	7.92	5.94	2.64	0	64.8	2.4	0.006	206.8	1.8	0.4	1.48	296.4		639	55.9	5.6	10.9	4.4	19.8	0	19.8	6.6	0	162	6	0.015	517	4.5	1	3.7	741
Cucumber	27	0	0	0	0	0	0	0	0	0	0	0	0	0	0	0	0	0	0	0	0		15	0.2	0.1	2.5	1.7	0.6	0	0.6	0.3	0	22	2	0.005	25	0.4	1	0.22	145
Apple (or other seasonal fruit)	147	60	33	0.06	0	7.2	6.72	0.12	0	0.12	0.0912	0.96	0	1.8	0.6	0.0015	4.8	0.06	1.8	0.048	61.8		55	0.1	0	12	11.2	0.2	0	0.2	1.6	0	3	1	0.0025	8	0.1	3	0.08	103
Almond	198	10	63.1	5.58	0.37	0.71	0.38	2.17	0	2.17	1.6275	0.7	0	28.3	0.5	0.00125	62.5	0.33	0	0.31	82.2		631	55.8	3.7	7.1	3.8	21.7	0	21.7	7	0	283	5	0.0125	625	3.3	0	3.1	822
Soy based quark bowl		270	351.2	17.87	2.06	25.24	12.19	18.26	0	18.26	15.5092	6.73	0.646	274.2	226.8	0.567	235.8	2.54	12	1.604	626.2
Plant-based quark alternative (Alpro)	Eetmeter	170	115.6	5.61	1.02	4.42	4.25	10.2	0	10.2	9.588	2.21	0.646	204	224.4	0.561	64.6	1.02	0	0.34	306		68	3.3	0.6	2.6	2.5	6	0	6	1.3	0.38	120	132	0.33	38	0.6	0	0.2	180
Oat flakes	213	20	74.6	1.46	0.26	12.14	0.4	2.56	0	2.56	1.792	1.46	0	14	1.4	0.0035	76	0.8	0	0.604	60		373	7.3	1.3	60.7	2	12.8	0	12.8	7.3	0	70	7	0.0175	380	4	0	3.02	300
Fruit (fresh mix)	1906	60	36.6	0.12	0.06	7.68	6.66	0.42	0	0.42	0.3192	1.02	0	6.6	0.6	0.0015	12	0.12	12	0.09	126.6		61	0.2	0.1	12.8	11.1	0.7	0	0.7	1.7	0	11	1	0.0025	20	0.2	20	0.15	211
Almonds / mixed nuts	5049	20	124.4	10.68	0.72	1	0.88	5.08	0	5.08	3.81	2.04	0	49.6	0.4	0.001	83.2	0.6	0	0.57	133.6		622	53.4	3.6	5	4.4	25.4	0	25.4	10.2	0	248	2	0.005	416	3	0	2.85	668
In-between meals
Smoothie Mango		160	122.45	3.005	0.567	13.058	11.941	9.958	0	9.958	9.60408	1.927	0.336	104.63	164.43	0.411075	51.06	0.679	9.96	0.2241	262.58
Mango (frozen)	692	43	28.38	0.086	0	6.149	5.977	0.258	0	0.258	0.19608	0.688	0	6.02	0.43	0.001075	5.16	0.086	9.89	0.0301	61.49		66	0.2	0	14.3	13.9	0.6	0	0.6	1.6	0	14	1	0.0025	12	0.2	23	0.07	143
Apple juice	383	40	18.4	0	0	4.48	4.2	0.04	0	0.04	0	0	0	3.2	1.6	0.004	3.2	0.04	0	0.012	39.6		46	0	0	11.2	10.5	0.1	0	0.1	0	0	8	4	0.01	8	0.1	0	0.03	99
Plant-based quark alternative (Alpro)	Eetmeter	70	47.6	2.31	0.42	1.82	1.75	4.2	0	4.2	3.948	0.91	0.266	84	92.4	0.231	26.6	0.42	0	0.14	126		68	3.3	0.6	2.6	2.5	6	0	6	1.3	0.38	120	132	0.33	38	0.6	0	0.2	180
Vegan vanilla protein (XXL Nutrition)	Manufacturer	7	28.07	0.609	0.147	0.609	0.014	5.46	0	5.46	5.46	0.329	0.07	11.41	70	0.175	16.1	0.133	0.07	0.042	35.49		401	8.7	2.1	8.7	0.2	78	0	78	4.7	1	163	1000	2.5	230	1.9	1	0.6	507
Smoothie Aardbei		160	106.54	2.919	0.567	9.102	8.157	10.001	0	10.001	9.63676	1.712	0.336	105.06	165.29	0.413225	58.37	0.808	25.87	0.2456	279.78
Apple juice	383	40	18.4	0	0	4.48	4.2	0.04	0	0.04	0	0	0	3.2	1.6	0.004	3.2	0.04	0	0.012	39.6		46	0	0	11.2	10.5	0.1	0	0.1	0	0	8	4	0.01	8	0.1	0	0.03	99
Plant-based quark alternative (Alpro)	Eetmeter	70	47.6	2.31	0.42	1.82	1.75	4.2	0	4.2	3.948	0.91	0.266	84	92.4	0.231	26.6	0.42	0	0.14	126		68	3.3	0.6	2.6	2.5	6	0	6	1.3	0.38	120	132	0.33	38	0.6	0	0.2	180
Strawberry (frozen)	148	43	12.47	0	0	2.193	2.193	0.301	0	0.301	0.22876	0.473	0	6.45	1.29	0.003225	12.47	0.215	25.8	0.0516	78.69		29	0	0	5.1	5.1	0.7	0	0.7	1.1	0	15	3	0.0075	29	0.5	60	0.12	183
Vegan vanilla protein (XXL Nutrition)	Manufacturer	7	28.07	0.609	0.147	0.609	0.014	5.46	0	5.46	5.46	0.329	0.07	11.41	70	0.175	16.1	0.133	0.07	0.042	35.49		401	8.7	2.1	8.7	0.2	78	0	78	4.7	1	163	1000	2.5	230	1.9	1	0.6	507
Carrot banana cake		72.95	282.666	20.7438	3.8583	16.45	7.98475	5.77	0	5.77	4.2298	3.72675	0	58.237	107.691	0.269228	134.127	1.1225	1.0045	1.04765	215.926
Flaxseed	867	3.8	18.126	1.178	0.1102	0.494	0	0.722	0	0.722	0.5415	1.3224	0	9.69	1.064	0.00266	25.08	0.2166	0	0.2964	27.55		477	31	2.9	13	0	19	0	19	34.8	0	255	28	0.07	660	5.7	0	7.8	725
Carrot	71	7.5	2.4	0.0225	0.0075	0.3975	0.315	0.06	0	0.06	0.039	0.21	0	1.875	2.1	0.00525	2.175	0.015	0.3	0.018	19.425		32	0.3	0.1	5.3	4.2	0.8	0	0.8	2.8	0	25	28	0.07	29	0.2	4	0.24	259
Walnuts	206	8	56.48	5.448	0.544	0.408	0.232	1.272	0	1.272	0.954	0.368	0	9.36	0	0	41.68	0.272	0	0.272	42.56		706	68.1	6.8	5.1	2.9	15.9	0	15.9	4.6	0	117	0	0	521	3.4	0	3.4	532
Flour	220	10	33.5	0.12	0.02	6.9	0.11	1.04	0	1.04	0.728	0.32	0	2.3	0.1	0.00025	10.3	0.08	0	0.064	15.6		335	1.2	0.2	69	1.1	10.4	0	10.4	3.2	0	23	1	0.0025	103	0.8	0	0.64	156
Cane sugar	2884	5	20	0	0	4.975	4.975	0.025	0	0.025	0	0	0	1.45	0.25	0.000625	0.15	0.045	0	0.005	2.4		400	0	0	99.5	99.5	0.5	0	0.5	0	0	29	5	0.0125	3	0.9	0	0.1	48
Baking Soda	USDA	0.15	0	0	0	0	0	0	0	0	0	0	0	0	41.61	0.104025	0	0	0	0	0		0	0	0	0	0	0	0	0	0	0	0	27740	69.35	0	0	0	0	0
Baking poweder	Eetmeter	0.25	0.2925	0.00025	0	0.063	0.00075	0.006	0	0.006	0	0.00375	0	0.0325	38.04	0.0951	0.225	0.00375	0.0125	0.002	0.3775		117	0.1	0	25.2	0.3	2.4	0	2.4	1.5	0	13	15216	38.04	90	1.5	5	0.8	151
Cinnamon	826	0.15	0.474	0.0045	0.0021	0.084	0	0.006	0	0.006	0	0.0366	0	1.842	0.039	9.75e-05	0.09	0.05715	0.042	0.002955	0.75		316	3	1.4	56	0	4	0	4	24.4	0	1228	26	0.065	60	38.1	28	1.97	500
Salt	2953	0.05	0	0	0	0	0	0	0	0	0	0	0	0.0255	16.9	0.04225	0.0005	0.0015	0	4e-05	0.028		0	0	0	0	0	0	0	0	0	0	51	33800	84.5	1	3	0	0.08	56
Almond powder	Eetmeter	12	73.56	6.36	0.48	1.056	0.552	2.52	0	2.52	1.89	1.224	0	29.76	2.4	0.006	49.92	0.36	0	0.348	80.16		613	53	4	8.8	4.6	21	0	21	10.2	0	248	20	0.05	416	3	0	2.9	668
Nutmeg	825	0.05	0.268	0.018	0.015	0.0225	0	0.003	0	0.003	0	0.002	0	0.092	0.008	2e-05	0.1065	0.0015	0	0	0.175		536	36	30	45	0	6	0	6	4	0	184	16	0.04	213	3	0	0	350
Sunflower oil	317	4.5	40.365	4.4775	0.477	0	0	0.0135	0	0.0135	0	0	0	0	0	0	0	0	0	0	0		897	99.5	10.6	0	0	0.3	0	0.3	0	0	0	0	0	0	0	0	0	0
Water	598	1.5	0	0	0	0	0	0	0	0	0	0	0	0.06	0.03	7.5e-05	0	0	0	0	0		0	0	0	0	0	0	0	0	0	0	4	2	0.005	0	0	0	0	0
Applesauce	179	7.5	5.7	0.0075	0	1.32	1.2825	0.015	0	0.015	0	0.1425	0	0.3	0.75	0.001875	0.6	0.0225	0.45	0.003	7.05		76	0.1	0	17.6	17.1	0.2	0	0.2	1.9	0	4	10	0.025	8	0.3	6	0.04	94
Plant-based cream 31% (Flora)	Eetmeter	10	29.2	3.1	2.2	0.23	0.13	0.06	0	0.06	0.0564	0.05	0	1.3	4.4	0.011	3.1	0.04	0	0.03	10.5		292	31	22	2.3	1.3	0.6	0	0.6	0.5	0	13	44	0.11	31	0.4	0	0.3	105
Banana	151	2.5	2.3	0.0075	0.0025	0.5	0.3875	0.0275	0	0.0275	0.0209	0.0475	0	0.15	0	0	0.7	0.0075	0.2	0.00625	9.35		92	0.3	0.1	20	15.5	1.1	0	1.1	1.9	0	6	0	0	28	0.3	8	0.25	374
Waffle with lentil spread		53.2	130.879	6.8419	0.7315	10.5907	0.5464	5.2867	0	5.2867	3.84	2.6064	0	19.609	61.078	0.152695	68.951	1.2141	2.171	0.6453	126.134
Lentil waffle (plain)	Eetmeter	7.7	28.182	0.1386	0.0308	4.4968	0.1078	1.925	0	1.925	1.44375	0.462	0	1.386	16.016	0.04004	0	0	0	0	0		366	1.8	0.4	58.4	1.4	25	0	25	6	0	18	208	0.52
Lentil (canned)	5169	15	16.8	0.12	0.015	2.34	0.03	1.14	0	1.14	0.855	0.87	0	5.85	16.35	0.040875	14.7	0.345	0.9	0.15	24.15		112	0.8	0.1	15.6	0.2	7.6	0	7.6	5.8	0	39	109	0.2725	98	2.3	6	1	161
Red lentils (raw)	5174	15	16.5	0.09	0.015	2.415	0.06	1.155	0	1.155	0.86625	0.72	0	1.8	0.3	0.00075	18.6	0.39	0	0.2055	44.25		110	0.6	0.1	16.1	0.4	7.7	0	7.7	4.8	0	12	2	0.005	124	2.6	0	1.37	295
Vegetable stock	1528	1.5	0.075	0.0045	0.0015	0.0045	0.0015	0.0015	0	0.0015	0	0	0	0	5.955	0.0148875	0.015	0	0	0.0003	0.06		5	0.3	0.1	0.3	0.1	0.1	0	0.1	0	0	0	397	0.9925	1	0	0	0.02	4
Sunflower seeds	872	5	32.35	2.825	0.3	0.65	0	0.9	0	0.9	0.675	0.37	0	3.95	3.1	0.00775	32	0.245	0	0.27	33		647	56.5	6	13	0	18	0	18	7.4	0	79	62	0.155	640	4.9	0	5.4	660
Rapeseed oil	317	3	26.91	2.985	0.318	0	0	0.009	0	0.009	0	0	0	0	0	0	0	0	0	0	0		897	99.5	10.6	0	0	0.3	0	0.3	0	0	0	0	0	0	0	0	0	0
Sweet paprika powder (smoked)	1229	0.2	0.718	0.026	0.0034	0.07	0	0.03	0	0.03	0	0.0418	0	0.354	0.068	0.00017	0.69	0.0472	0.142	0	4.688		359	13	1.7	35	0	15	0	15	20.9	0	177	34	0.085	345	23.6	71	0	2344
Low-sodium seasoning	Eetmeter	0.1	0.349	0.0128	0.0016	0.0309	0.0046	0.0112	0	0.0112	0	0.0326	0	0.162	0.039	9.75e-05	0.261	0.0049	0.019	0	0.968		349	12.8	1.6	30.9	4.6	11.2	0	11.2	32.6	0	162	39	0.0975	261	4.9	19	0	968
Lovage (fresh)	Eetmeter	2	0.74	0	0	0.02	0	0.066	0	0.066	0	0.064	0	2.5	0.5	0.00125	0.86	0.084	1.08	0.012	9.98		37	0	0	1	0	3.3	0	3.3	3.2	0	125	25	0.0625	43	4.2	54	0.6	499
Low-fat mayonnaise	Eetmeter	2	6.38	0.62	0.042	0.2	0.128	0.012	0	0.012	0	0.004	0	0.26	9.6	0.024	0.96	0.01	0	0.006	0.54		319	31	2.1	10	6.4	0.6	0	0.6	0.2	0	13	480	1.2	48	0.5	0	0.3	27
Ketchup	462	1.5	1.155	0	0	0.2655	0.2145	0.015	0	0.015	0	0.012	0	0.195	9.12	0.0228	0.465	0	0.03	0.0015	5.16		77	0	0	17.7	14.3	1	0	1	0.8	0	13	608	1.52	31	0	2	0.1	344
Herbes de Provence	Eetmeter	0.2	0.72	0.02	0.0042	0.098	0	0.022	0	0.022	0	0.03	0	3.152	0.03	7.5e-05	0.4	0.088	0	0	3.338		360	10	2.1	49	0	11	0	11	15	0	1576	15	0.0375	200	44	0	0	1669
Date and almond protein bar		51	145.27	5.686	2.338	15.02	13.714	7.97	0	7.97	7.6395	2.482	0.109	32.68	83.7	0.20925	54.28	0.652	4.38	0.325	223.6
Date paste	1887	30	41.7	0.03	0	9.39	9.39	0.45	0	0.45	0.342	1.08	0	7.2	2.1	0.00525	8.4	0.09	4.2	0.06	123		139	0.1	0	31.3	31.3	1.5	0	1.5	3.6	0	24	7	0.0175	28	0.3	14	0.2	410
Pure chocolate	432	10	53.1	3.37	2.05	4.67	4.17	0.65	0	0.65	0.585	0.72	0.029	5	1	0.0025	15	0.32	0.1	0.13	40		531	33.7	20.5	46.7	41.7	6.5	0	6.5	7.2	0.29	50	10	0.025	150	3.2	1	1.3	400
Vegan vanilla protein (XXL Nutrition)	Manufacturer	8	32.08	0.696	0.168	0.696	0.016	6.24	0	6.24	6.24	0.376	0.08	13.04	80	0.2	18.4	0.152	0.08	0.048	40.56		401	8.7	2.1	8.7	0.2	78	0	78	4.7	1	163	1000	2.5	230	1.9	1	0.6	507
Almond powder	Eetmeter	3	18.39	1.59	0.12	0.264	0.138	0.63	0	0.63	0.4725	0.306	0	7.44	0.6	0.0015	12.48	0.09	0	0.087	20.04		613	53	4	8.8	4.6	21	0	21	10.2	0	248	20	0.05	416	3	0	2.9	668
Lupin-based egg muffin		95	266.32	16.725	4.292	16.576	1.804	9.466	0	9.466	7.0245	6.229	0.15	53.17	367.65	0.919125	187.06	2.299	0.73	1.8503	426.11
Chickpea flour	Eetmeter	27	98.28	1.89	0.27	12.96	0.81	5.616	0	5.616	4.212	3.537	0	4.59	3.24	0.0081	55.89	0.54	0	0.459	51.3		364	7	1	48	3	20.8	0	20.8	13.1	0	17	12	0.03	207	2	0	1.7	190
Almond powder	Eetmeter	9	55.17	4.77	0.36	0.792	0.414	1.89	0	1.89	1.4175	0.918	0	22.32	1.8	0.0045	37.44	0.27	0	0.261	60.12		613	53	4	8.8	4.6	21	0	21	10.2	0	248	20	0.05	416	3	0	2.9	668
Plant-B egg (lupin egg substitute)	Eetmeter	21	16.17	0.735	0.105	0.294	0.126	1.47	0	1.47	1.1025	1.26	0	16.8	4.2	0.0105	84	1.05	0	1.05	262.5		77	3.5	0.5	1.4	0.6	7	0	7	6	0	80	20	0.05	400	5	0	5	1250
Plant-based cream 15% (Flora)	Eetmeter	25	38.25	3.75	1.625	0.75	0.325	0.325	0	0.325	0.2925	0.125	0	3.25	25	0.0625	7.75	0.1	0	0.075	26.25		153	15	6.5	3	1.3	1.3	0	1.3	0.5	0	13	100	0.25	31	0.4	0	0.3	105
Vegan cheese (Flora)	Manufacturer	6	17.88	1.44	1.32	1.26	0	0	0	0	0	0.102	0.15	0.42	52.8	0.132	0.9	0.018	0.6	0	0.54		298	24	22	21	0	0	0	0	1.7	2.5	7	880	2.2	15	0.3	10	0	9
Backing soda	USDA	1	0	0	0	0	0	0	0	0	0	0	0	0	277.4	0.6935	0	0	0	0	0		0	0	0	0	0	0	0	0	0	0	0	27740	69.35	0	0	0	0	0
Olive oil	601	4	36	4	0.596	0	0	0	0	0	0	0	0	0	0	0	0	0	0	0	0		900	100	14.9	0	0	0	0	0	0	0	0	0	0	0	0	0	0	0
Curry powder	1223	1	3.7	0.14	0.016	0.365	0	0.12	0	0.12	0	0.25	0	5.3	0.52	0.0013	0	0.296	0	0	12.6		370	14	1.6	36.5	0	12	0	12	25	0	530	52	0.13	0	29.6	0	0	1260
Tomato paste	141	1	0.87	0	0	0.155	0.129	0.045	0	0.045	0	0.037	0	0.49	2.69	0.006725	1.08	0.025	0.13	0.0053	12.8		87	0	0	15.5	12.9	4.5	0	4.5	3.7	0	49	269	0.6725	108	2.5	13	0.53	1280
Fruit salad with soy yoghurt dip		202	131.02	3.47	0.67	16.38	15.89	6.36	0	6.36	5.8776	2.88	0.38	129.6	7.84	0.3792	53.9	0.772	16.3	0.3562	387.68
Apple	147	30	16.5	0.03	0	3.6	3.36	0.06	0	0.06	0.0456	0.48	0	0.9	0.3	0.00075	2.4	0.03	0.9	0.024	30.9		55	0.1	0	12	11.2	0.2	0	0.2	1.6	0	3	1	0.0025	8	0.1	3	0.08	103
Grapes	160	30	23.4	0.06	0.03	5.04	4.89	0.18	0	0.18	0.1368	0.54	0	5.1	0.9	0.00225	7.5	0.06	0.6	0.06	69.9		78	0.2	0.1	16.8	16.3	0.6	0	0.6	1.8	0	17	3	0.0075	25	0.2	2	0.2	233
Cantaloupe melon	3341	40	15.2	0.08	0.04	3.16	3.16	0.32	0	0.32	0.2432	0.36	0	3.6	6.4	0.016	6	0.08	14.8	0.072	106.8		38	0.2	0.1	7.9	7.9	0.8	0	0.8	0.9	0	9	16	0.04	15	0.2	37	0.18	267
Plant-based quark alternative (Alpro)	Eetmeter	100	68	3.3	0.6	2.6	2.5	5.8	0	5.8	5.452	1.5	0.38	120	0.16	0.36	38	0.6	0	0.2	180		68	3.3	0.6	2.6	2.5	5.8	0	5.8	1.5	0.38	120	0.16	0.36	38	0.6	0	0.2	180
Powdered sugar	5089	2	7.92	0	0	1.98	1.98	0	0	0	0	0	0	0	0.08	0.0002	0	0.002	0	0.0002	0.08		396	0	0	99	99	0	0	0	0	0	0	4	0.01	0	0.1	0	0.01	4
Lunch
Poke bowl		323	561.34	27.902	2.531	52.387	4.53	19.152	0	19.152	15.5284	11.669	0.64	153.49	537.6	1.344	253.11	4.157	9.78	2.3559	608.74
parboiled rice – sushi vinegar (cooked)	658	90	131.4	0.27	0.09	28.98	0	2.88	0	2.88	2.016	0.63	0	10.8	3.6	0.009	37.8	0.18	0	0.675	22.5		146	0.3	0.1	32.2	0	3.2	0	3.2	0.7	0	12	4	0.01	42	0.2	0	0.75	25
The Vegetarian Butcher NoChicken	Manufacturer	80	193.6	12.8	0.88	10.4	1.04	7.04	0	7.04	6.6176	4.8	0.64	80	384	0.96	73.6	1.28	0.8	0.4	192		242	16	1.1	13	1.3	8.8	0	8.8	6	0.8	100	480	1.2	92	1.6	1	0.5	240
Sunflower oil	317	3	26.91	2.985	0.318	0	0	0.009	0	0.009	0	0	0	0	0	0	0	0	0	0	0		897	99.5	10.6	0	0	0.3	0	0.3	0	0	0	0	0	0	0	0	0	0
Lentils (canned)	5169	45	50.4	0.36	0.045	7.02	0.09	3.42	0	3.42	2.565	2.61	0	17.55	49.05	0.122625	44.1	1.035	2.7	0.45	72.45		112	0.8	0.1	15.6	0.2	7.6	0	7.6	5.8	0	39	109	0.2725	98	2.3	6	1	161
Mango	692	15	9.9	0.03	0	2.145	2.085	0.09	0	0.09	0.0684	0.24	0	2.1	0.15	0.000375	1.8	0.03	3.45	0.0105	21.45		66	0.2	0	14.3	13.9	0.6	0	0.6	1.6	0	14	1	0.0025	12	0.2	23	0.07	143
Cucumber	2739	15	1.95	0.06	0.015	0.195	0.195	0.105	0	0.105	0.06825	0.09	0	3	0.3	0.00075	4.8	0.165	0.6	0.0945	28.05		13	0.4	0.1	1.3	1.3	0.7	0	0.7	0.6	0	20	2	0.005	32	1.1	4	0.63	187
Radish	124	10	2.2	0	0	0.4	0.3	0.1	0	0.1	0.065	0.09	0	3	2.5	0.00625	3	0.2	2	0.02	25		22	0	0	4	3	1	0	1	0.9	0	30	25	0.0625	30	2	20	0.2	250
Spring onion	2737	2	0.62	0.008	0.002	0.084	0.082	0.03	0	0.03	0.0195	0.048	0	1.82	0.12	0.0003	0.64	0.016	0.16	0.007	4.66		31	0.4	0.1	4.2	4.1	1.5	0	1.5	2.4	0	91	6	0.015	32	0.8	8	0.35	233
Soybean	971	45	55.35	2.475	0.36	2.07	0	4.77	0	4.77	3.5775	2.925	0	31.5	1.35	0.003375	73.35	1.125	0	0.5715	222.3		123	5.5	0.8	4.6	0	10.6	0	10.6	6.5	0	70	3	0.0075	163	2.5	0	1.27	494
Sushi ginger	832	1	0.81	0.008	0.002	0.157	0.017	0.018	0	0.018	0.01368	0.02	0	0.16	0.13	0.000325	0.34	0.006	0.05	0.0034	4.15		81	0.8	0.2	15.7	1.7	1.8	0	1.8	2	0	16	13	0.0325	34	0.6	5	0.34	415
Sesam Soy vinaigrette	Manufacturer	15	75.3	7.8	0.675	0.81	0.705	0.27	0	0.27	0.2025	0.09	0	0	90	0.225	0	0	0	0	3		502	52	4.5	5.4	4.7	1.8	0	1.8	0.6	0	0	600	1.5	0	0	0	0	20
Furikake	Eetmeter	2	12.9	1.106	0.144	0.126	0.016	0.42	0	0.42	0.315	0.126	0	3.56	6.4	0.016	13.68	0.12	0.02	0.124	13.18		645	55.3	7.2	6.3	0.8	21	0	21	6.3	0	178	320	0.8	684	6	1	6.2	659
Veggie omelette with roasted pepper spread		220	332.3	10.756	1.925	36.817	6.267	16.239	0	16.239	13.2355	11.625	0	120.24	331.04	0.8276	572.16	7.04	6.77	6.2087	1676.4
Whole wheat bread	246	70	163.8	1.61	0.28	27.3	1.33	7.77	0	7.77	6.993	4.69	0	23.8	275.1	0.68775	140	1.4	0	0.987	186.9		234	2.3	0.4	39	1.9	11.1	0	11.1	6.7	0	34	393	0.9825	200	2	0	1.41	267
Plant-B egg (lupin egg substitute)	Eetmeter	100	77	3.5	0.5	1.4	0.6	7	0	7	5.25	6	0	80	20	0.05	400	5	0	5	1250		77	3.5	0.5	1.4	0.6	7	0	7	6	0	80	20	0.05	400	5	0	5	1250
Flora Cream 15%	Eetmeter	10	15.3	1.5	0.65	0.3	0.13	0.13	0	0.13	0.1222	0.05	0	1.3	10	0.025	3.1	0.04	0	0.03	10.5		153	15	6.5	3	1.3	1.3	0	1.3	0.5	0	13	100	0.25	31	0.4	0	0.3	105
Spring onion	2737	1	0.31	0.004	0.001	0.042	0.041	0.015	0	0.015	0.00975	0.024	0	0.91	0.06	0.00015	0.32	0.008	0.08	0.0035	2.33		31	0.4	0.1	4.2	4.1	1.5	0	1.5	2.4	0	91	6	0.015	32	0.8	8	0.35	233
Mixed lettuce	2346	4	0.64	0.012	0.004	0.04	0.036	0.064	0	0.064	0.0416	0.056	0	2.68	0.68	0.0017	1.44	0.032	0.04	0.0132	12.12		16	0.3	0.1	1	0.9	1.6	0	1.6	1.4	0	67	17	0.0425	36	0.8	1	0.33	303
Bell pepper	884	0	0	0	0	0	0	0	0	0	0	0	0	0	0	0	0	0	0	0	0		25	0.1	0	4.3	4.3	0.8	0	0.8	1.8	0	7	1	0.0025	32	0.4	150	0.32	299
Roasted red pepper spread	Eetmeter	35	75.25	4.13	0.49	7.735	4.13	1.26	0	1.26	0.819	0.805	0	11.55	25.2	0.063	27.3	0.56	6.65	0.175	214.55		215	11.8	1.4	22.1	11.8	3.6	0	3.6	2.3	0	33	72	0.18	78	1.6	19	0.5	613
Mediterranean tomato soup		277.5	255.4	6.54	1.5775	29.845	4.07	15.625	0	15.625	13.5655	9.43	0.308	87.65	810.4	1.7245	271.35	3.395	12	1.7465	758.75
Kidney beans	5173	30	34.5	0.21	0.03	4.17	0.27	2.49	0	2.49	1.8675	2.94	0	18	0.6	0	50.1	0.69	0	0.378	133.8		115	0.7	0.1	13.9	0.9	8.3	0	8.3	9.8	0	60	2	0	167	2.3	0	1.26	446
Tomato soup	Manufacturer	150	34.5	1.2	0.75	5.4	2.1	0.75	0	0.75	0.4875	0.75	0	0	420	0.75	27	0.6	12	0.3	198		23	0.8	0.5	3.6	1.4	0.5	0	0.5	0.5	0	0	280	0.5	18	0.4	8	0.2	132
Olive oil	601	2.5	22.5	2.5	0.3725	0	0	0	0	0	0	0	0	0	0	0	0	0	0	0	0		900	100	14.9	0	0	0	0	0	0	0	0	0	0	0	0	0	0	0
Water	598	0	0	0	0	0	0	0	0	0	0	0	0	0	0	0	0	0	0	0	0		0	0	0	0	0	0	0	0	0	0	4	2	0.005	0	0	0	0	0
Vegan minced meat (NoMince)	Manufacturer	35	38.5	0.175	0.035	0.875	0.385	7.35	0	7.35	6.909	2.87	0.308	49	154	0.385	94.5	1.155	0	0.35	297.5		110	0.5	0.1	2.5	1.1	21	0	21	8.2	0.88	140	440	1.1	270	3.3	0	1	850
tabbouleh (cooked)	Manufacturer	25	43.5	1.65	0.25	5.75	0.65	1.15	0	1.15	0.805	0.525	0	8.75	98.25	0.245625	29.75	0.25	0	0.225	36		174	6.6	1	23	2.6	4.6	0	4.6	2.1	0	35	393	0.9825	119	1	0	0.9	144
Whole wheat bread	246	35	81.9	0.805	0.14	13.65	0.665	3.885	0	3.885	3.4965	2.345	0	11.9	137.55	0.343875	70	0.7	0	0.4935	93.45		234	2.3	0.4	39	1.9	11.1	0	11.1	6.7	0	34	393	0.9825	200	2	0	1.41	267
Sandwich with chickpea and paprika spread		175	423.35	22.805	3.815	37.085	4.99	12.5	0	12.5	10.5225	9.42	0	46.95	766.2	1.9155	218.6	2.645	33.85	1.7575	372
Whole wheat bread	246	70	163.8	1.61	0.28	27.3	1.33	7.77	0	7.77	6.993	4.69	0	23.8	275.1	0.68775	140	1.4	0	0.987	186.9		234	2.3	0.4	39	1.9	11.1	0	11.1	6.7	0	34	393	0.9825	200	2	0	1.41	267
Hummus	3207	35	112	9.03	1.47	3.955	0.28	2.695	0	2.695	2.02125	1.89	0	10.15	166.6	0.4165	40.6	0.7	0.7	0.4095	45.5		320	25.8	4.2	11.3	0.8	7.7	0	7.7	5.4	0	29	476	1.19	116	2	2	1.17	130
Chickpea & bell pepper spread	5467	35	87.85	6.685	1.26	3.85	1.4	1.855	0	1.855	1.39125	2.45	0	11.2	148.4	0.371	30.8	0.455	1.05	0.301	74.2		251	19.1	3.6	11	4	5.3	0	5.3	7	0	32	424	1.06	88	1.3	3	0.86	212
Olive oil	601	5	45	5	0.745	0	0	0	0	0	0	0	0	0	0	0	0	0	0	0	0		900	100	14.9	0	0	0	0	0	0	0	0	0	0	0	0	0	0	0
Grilled vegetables	Eetmeter	30	14.7	0.48	0.06	1.98	1.98	0.18	0	0.18	0.117	0.39	0	1.8	176.1	0.44025	7.2	0.09	32.1	0.06	65.4		49	1.6	0.2	6.6	6.6	0.6	0	0.6	1.3	0	6	587	1.4675	24	0.3	107	0.2	218
Sandwich with pea spread		209	392.5	13.82	3.512	46.695	3.065	15.26	0	15.26	12.6348	9.925	0.25	70.71	760.45	1.90112	276.11	4.08	20.55	2.1433	417.76
Whole wheat bread	246	70	163.8	1.61	0.28	27.3	1.33	7.77	0	7.77	6.993	4.69	0	23.8	275.1	0.68775	140	1.4	0	0.987	186.9		234	2.3	0.4	39	1.9	11.1	0	11.1	6.7	0	34	393	0.9825	200	2	0	1.41	267
Peas (frozen)	953	100	92	0	0	14.8	1	6	0	6	4.5	4.5	0	32	6	0.015	98	1.8	14	0.8	163		92	0	0	14.8	1	6	0	6	4.5	0	32	6	0.015	98	1.8	14	0.8	163
Mint (fresh)	3450	5	2.45	0.035	0.01	0.255	0.255	0.19	0	0.19	0.1444	0.175	0	10.5	0.75	0.001875	3.75	0.475	1.55	0.0555	13		49	0.7	0.2	5.1	5.1	3.8	0	3.8	3.5	0	210	15	0.0375	75	9.5	31	1.11	260
Lemon	158	10	3.6	0.03	0.01	0.3	0.2	0.08	0	0.08	0.052	0.2	0	1	0.1	0.00025	2.5	0.01	4	0.01	19.3		36	0.3	0.1	3	2	0.8	0	0.8	2	0	10	1	0.0025	25	0.1	40	0.1	193
Olive oil	601	8	72	8	1.192	0	0	0	0	0	0	0	0	0	0	0	0	0	0	0	0		900	100	14.9	0	0	0	0	0	0	0	0	0	0	0	0	0	0	0
Salt	2953	1	0	0	0	0	0	0	0	0	0	0	0	0.51	338	0.845	0.01	0.03	0	0.0008	0.56		0	0	0	0	0	0	0	0	0	0	51	33800	84.5	1	3	0	0.08	56
Vegan Parmesan Prosociano (Flora)	Eetmeter	10	27.9	1.7	1.6	3	0.03	0.16	0	0.16	0.1504	0.17	0.25	0.7	140	0.35	1.5	0.03	1	0	0.9		279	17	16	30	0.3	1.6	0	1.6	1.7	2.5	7	1400	3.5	15	0.3	10	0	9
Cashew	199	5	30.75	2.445	0.42	1.04	0.25	1.06	0	1.06	0.795	0.19	0	2.2	0.5	0.00125	30.35	0.335	0	0.29	34.1		615	48.9	8.4	20.8	5	21.2	0	21.2	3.8	0	44	10	0.025	607	6.7	0	5.8	682
Spinach pie with soy mince		250	343	13.039	7.156	34.49	8.105	17.422	0	17.422	14.4323	10.004	0.683	171.47	902.37	2.25592	272.59	5.794	10.56	1.965	1450.33
Spinach	51	45	11.7	0.27	0.045	0.405	0	1.44	0	1.44	0.936	0.9	0	47.25	5.85	0.014625	27.9	0.9	0.45	0.495	242.55		26	0.6	0.1	0.9	0	3.2	0	3.2	2	0	105	13	0.0325	62	2	1	1.1	539
Flora Cream 15%	Eetmeter	10	15.3	1.5	0.65	0.3	0.13	0.13	0	0.13	0.1222	0.05	0	1.3	10	0.025	3.1	0.04	0	0.03	10.5		153	15	6.5	3	1.3	1.3	0	1.3	0.5	0	13	100	0.25	31	0.4	0	0.3	105
Leek	37	35	7.7	0.175	0.035	0.735	0.525	0.385	0	0.385	0.25025	0.805	0	14.35	1.05	0.002625	7.7	0.105	1.75	0.0665	77.7		22	0.5	0.1	2.1	1.5	1.1	0	1.1	2.3	0	41	3	0.0075	22	0.3	5	0.19	222
Shallot	63	20	7.4	0.04	0.02	1.26	0.9	0.26	0	0.26	0.169	0.54	0	5.8	0.8	0.002	6.6	0.06	1	0.058	37		37	0.2	0.1	6.3	4.5	1.3	0	1.3	2.7	0	29	4	0.01	33	0.3	5	0.29	185
NoMince rulgehackt	Eetmeter	35	38.5	0.175	0.035	0.875	0.385	7.35	0	7.35	6.909	2.87	0.308	49	154	0.385	94.5	1.155	0	0.35	297.5		110	0.5	0.1	2.5	1.1	21	0	21	8.2	0.88	140	440	1.1	270	3.3	0	1	850
Thyme	Eetmeter	1	2.44	0.041	0.022	0.101	0	0.23	0	0.23	0.1495	0.377	0	22.4	0.76	0.0019	2.74	0.898	0.01	0.071	26.3		244	4.1	2.2	10.1	0	23	0	23	37.7	0	2240	76	0.19	274	89.8	1	7.1	2630
Vegan Parmesan Prosociano (Flora)	Eetmeter	15	41.85	2.55	2.4	4.5	0.045	0.24	0	0.24	0.2256	0.255	0.375	1.05	210	0.525	2.25	0.045	1.5	0	1.35		279	17	16	30	0.3	1.6	0	1.6	1.7	2.5	7	1400	3.5	15	0.3	10	0	9
Lentils	970	34	33.66	0.238	0.034	3.944	0	2.992	0	2.992	2.244	1.802	0	7.82	3.06	0.00765	54.4	0.986	0	0.476	223.38		99	0.7	0.1	11.6	0	8.8	0	8.8	5.3	0	23	9	0.0225	160	2.9	0	1.4	657
Vegan puff pastry	Manufacturer	40	134.8	7.6	3.84	14	0.48	2.28	0	2.28	2.052	0.56	0	6	208	0.52	20	0.24	0	0.12	20		337	19	9.6	35	1.2	5.7	0	5.7	1.4	0	15	520	1.3	50	0.6	0	0.3	50
Sun-dried tomatoes	2378	15	49.65	0.45	0.075	8.37	5.64	2.115	0	2.115	1.37475	1.845	0	16.5	308.85	0.772125	53.4	1.365	5.85	0.2985	514.05		331	3	0.5	55.8	37.6	14.1	0	14.1	12.3	0	110	2059	5.1475	356	9.1	39	1.99	3427
Sweet potato and bean salad		295	300.84	4.705	1.015	34.232	5.916	21.838	0	21.838	16.1505	16.724	0	129.68	40.41	0.101025	433.81	6.779	3.12	3.5588	1572.75
Lentils	970	160	158.4	1.12	0.16	18.56	0	14.08	0	14.08	10.56	8.48	0	36.8	14.4	0.036	256	4.64	0	2.24	1051.2		99	0.7	0.1	11.6	0	8.8	0	8.8	5.3	0	23	9	0.0225	160	2.9	0	1.4	657
Sweet potato	2112	60	37.8	0.12	0.06	7.38	5.4	1.02	0	1.02	0.561	1.62	0	34.8	22.2	0.0555	23.4	0.3	1.8	0.18	225		63	0.2	0.1	12.3	9	1.7	0	1.7	2.7	0	58	37	0.0925	39	0.5	3	0.3	375
White beans	5175	60	67.8	0.6	0.12	8.04	0.36	4.68	0	4.68	3.51	5.94	0	39	1.2	0.003	82.8	1.2	0	0.63	220.2		113	1	0.2	13.4	0.6	7.8	0	7.8	9.9	0	65	2	0.005	138	2	0	1.05	367
Arugula (rocket)	2736	6	1.32	0.024	0.006	0	0	0.216	0	0.216	0.1404	0.114	0	16.26	1.98	0.00495	3.42	0.156	0.12	0.0294	27.36		22	0.4	0.1	0	0	3.6	0	3.6	1.9	0	271	33	0.0825	57	2.6	2	0.49	456
Pumpkin seeds	2806	6	34.44	2.832	0.666	0.162	0.096	1.818	0	1.818	1.3635	0.51	0	2.52	0.6	0.0015	67.44	0.48	0	0.4764	43.2		574	47.2	11.1	2.7	1.6	30.3	0	30.3	8.5	0	42	10	0.025	1124	8	0	7.94	720
Lemon zest	158	3	1.08	0.009	0.003	0.09	0.06	0.024	0	0.024	0.0156	0.06	0	0.3	0.03	7.5e-05	0.75	0.003	1.2	0.003	5.79		36	0.3	0.1	3	2	0.8	0	0.8	2	0	10	1	0.0025	25	0.1	40	0.1	193
Lunch desserts
apple cinnamon dessert		131	152.76	10.16	1.294	6.07	5.03	7.47	0	7.47	6.6749	2.524	0.38	144.58	3.26	0.36	92.3	1.341	0.88	0.5757	258.8
Plant-based quark alternative (Alpro)	Eetmeter	100	68	3.3	0.6	2.6	2.5	5.8	0	5.8	5.452	1.5	0.38	120	0.16	0.36	38	0.6	0	0.2	180		68	3.3	0.6	2.6	2.5	5.8	0	5.8	1.5	0.38	120	0.16	0.36	38	0.6	0	0.2	180
Apple	147	20	11	0.02	0	2.4	2.24	0.04	0	0.04	0.0304	0.32	0	0.6	2	0	1.6	0.02	0.6	0.016	20.6		55	0.1	0	12	11.2	0.2	0	0.2	1.6	0	3	10	0	8	0.1	3	0.08	103
Walnut	206	10	70.6	6.81	0.68	0.51	0.29	1.59	0	1.59	1.1925	0.46	0	11.7	1	0	52.1	0.34	0	0.34	53.2		706	68.1	6.8	5.1	2.9	15.9	0	15.9	4.6	0	117	10	0	521	3.4	0	3.4	532
Cinnamon	826	1	3.16	0.03	0.014	0.56	0	0.04	0	0.04	0	0.244	0	12.28	0.1	0	0.6	0.381	0.28	0.0197	5		316	3	1.4	56	0	4	0	4	24.4	0	1228	10	0	60	38.1	28	1.97	500
Applesauce	179	0	0	0	0	0	0	0	0	0	0	0	0	0	0	0	0	0	0	0	0		76	0.1	0	17.6	17.1	0.2	0	0.2	1.9	0	4	10	0	8	0.3	6	0.04	94
Strawberry vanilla swirl		130	93.7	3	0.5	10.03	9.73	5.41	0	5.41	5.0245	1.53	0.38	124.5	0.988	0.22225	46.7	0.75	18	0.236	234.9
Plant-based quark alternative (strawberry)	Eetmeter	50	42.5	1.5	0.25	4.25	4.1	2.6	0	2.6	2.444	0.6	0.19	60	0.044	0.11	19	0.3	0	0.1	90		85	3	0.5	8.5	8.2	5.2	0	5.2	1.2	0.38	120	0.088	0.22	38	0.6	0	0.2	180
Plant-based quark alternative (vanilla)	Eetmeter	50	42.5	1.5	0.25	4.25	4.1	2.6	0	2.6	2.444	0.6	0.19	60	0.044	0.11	19	0.3	0	0.1	90		85	3	0.5	8.5	8.2	5.2	0	5.2	1.2	0.38	120	0.088	0.22	38	0.6	0	0.2	180
Fresh strawberries	148	30	8.7	0	0	1.53	1.53	0.21	0	0.21	0.1365	0.33	0	4.5	0.9	0.00225	8.7	0.15	18	0.036	54.9		29	0	0	5.1	5.1	0.7	0	0.7	1.1	0	15	3	0.0075	29	0.5	60	0.12	183
Soy drink		200	70	3.6	0.6	2	1.8	6.8	0	6.8	6.392	1.2	0	34	22	0.055	88	1	0	0.7	300
Soy milk	870	200	70	3.6	0.6	2	1.8	6.8	0	6.8	6.392	1.2	0	34	22	0.055	88	1	0	0.7	300		35	1.8	0.3	1	0.9	3.4	0	3.4	0.6	0	17	11	0.0275	44	0.5	0	0.35	150
Dinner
Chicory casserole with Dutch-style soy beef stew		239.95	300.203	16.9568	3.9819	26.9539	11.493	7.1918	0	7.1918	4.92558	4.817	0	59.309	0.0600725	0.0600725	208.16	2.1333	7.812	1.03532	748.497
Chicory casserole
Potatoes	982	82.4	68.392	0.2472	0.0824	14.3376	0.1648	1.5656	0	1.5656	0.86108	1.3184	0	7.416	3.296	0.00824	33.784	0.412	7.416	0.27192	283.456		83	0.3	0.1	17.4	0.2	1.9	0	1.9	1.6	0	9	4	0.01	41	0.5	9	0.33	344
Chicory	67	108	20.52	0.216	0	2.592	2.592	1.404	0	1.404	0.9126	1.296	0	23.76	2.16	0.0054	36.72	0.216	0	0.216	209.52		19	0.2	0	2.4	2.4	1.3	0	1.3	1.2	0	22	2	0.005	34	0.2	0	0.2	194
Vegan cooking cream (soy-based)	2262	13	20.93	2.041	0.39	0.338	0.156	0.286	0	0.286	0.26884	0.065	0	1.69	6.89	0.017225	4.03	0.052	0	0.0325	13.65		161	15.7	3	2.6	1.2	2.2	0	2.2	0.5	0	13	53	0.1325	31	0.4	0	0.25	105
plant-based butter alternative	Eetmeter	5.4	38.556	4.266	2.43	0.027	0.027	0.027	0	0.027	0.02538	0	0	0.54	0	0	1.242	0.0054	0	0	2.268		714	79	45	0.5	0.5	0.5	0	0.5	0	0	10	0	0	23	0.1	0	0	42
Golden raisins	33	11	35.75	0.055	0.011	7.887	7.59	0.341	0	0.341	0.25916	0.407	0	5.5	2.75	0.006875	9.9	0.22	0	0.0198	88		325	0.5	0.1	71.7	69	3.1	0	3.1	3.7	0	50	25	0.0625	90	2	0	0.18	800
Walnuts	206	14.5	102.37	9.8745	0.986	0.7395	0.4205	2.3055	0	2.3055	1.72912	0.667	0	16.965	0	0	75.545	0.493	0	0.493	77.14		706	68.1	6.8	5.1	2.9	15.9	0	15.9	4.6	0	117	0	0	521	3.4	0	3.4	532
Nutritional yeast flakes	Eetmeter	3.6	12.672	0.198	0.036	0.9504	0.5328	1.242	0	1.242	0.8694	1.0476	0	2.88	2.88	0.0072	46.44	0.72	0	0	72		352	5.5	1	26.4	14.8	34.5	0	34.5	29.1	0	80	80	0.2	1290	20	0	0	2000
Nutmeg (ground)	825	0.15	0.804	0.054	0.045	0.0675	0	0.009	0	0.009	0	0.006	0	0.276	0.024	6e-05	0.3195	0.0045	0	0	0.525		536	36	30	45	0	6	0	6	4	0	184	16	0.04	213	3	0	0	350
Red chili pepper	2524	0.2	0.06	0.0006	0	0.0084	0.0084	0.0036	0	0.0036	0	0.0036	0	0.032	0.024	6e-05	0.078	0.002	0.288	0.0006	0.88		30	0.3	0	4.2	4.2	1.8	0	1.8	1.8	0	16	12	0.03	39	1	144	0.3	440
Lovage	Eetmeter	0.2	0.074	0	0	0.002	0	0.0066	0	0.0066	0	0.0064	0	0.25	0.05	0.000125	0.086	0.0084	0.108	0.0012	0.998		37	0	0	1	0	3.3	0	3.3	3.2	0	125	25	0.0625	43	4.2	54	0.6	499
Vegetable stock	1528	1.5	0.075	0.0045	0.0015	0.0045	0.0015	0.0015	0	0.0015	0	0	0	0	5.955	0.0148875	0.015	0	0	0.0003	0.06		5	0.3	0.1	0.3	0.1	0.1	0	0.1	0	0	0	397	0.9925	1	0	0	0.02	4
Hachee (vegan stew)		170.79	239.868	11.7918	3.63866	12.516	5.1824	17.5783	0	17.5783	16.1923	6.35604	0.41	61.0469	455.809	1.13961	94.8785	3.56008	9.2194	0.62911	473.186
Onion	63	65	24.05	0.13	0.065	4.095	2.925	0.845	0	0.845	0.54925	1.755	0	18.85	2.6	0.0065	21.45	0.195	3.25	0.1885	120.25		37	0.2	0.1	6.3	4.5	1.3	0	1.3	2.7	0	29	4	0.01	33	0.3	5	0.29	185
Garden Gourmet vegan chicken	Eetmeter	82	100.04	2.214	0.328	1.886	0.164	16.072	0	16.072	15.1077	4.264	0.41	39.36	322.26	0.80565	69.7	2.87	5.74	0.41	328		122	2.7	0.4	2.3	0.2	19.6	0	19.6	5.2	0.5	48	393	0.9825	85	3.5	7	0.5	400
Daris roux bruin	Manufacturer	8.5	48.96	3.23	2.38	4.08	0.0425	0.5695	0	0.5695	0.53533	0.153	0	0	0	8.5e-05	0	0	0	0	0		576	38	28	48	0.5	6.7	0	6.7	1.8	0	0	0	0.001	0	0	0	0	0
Olive oil	601	5	45	5	0.745	0	0	0	0	0	0	0	0	0	0	0	0	0	0	0	0		900	100	14.9	0	0	0	0	0	0	0	0	0	0	0	0	0	0	0
Apple syrup	427	3.5	9.8	0	0	2.3065	2.03	0.063	0	0.063	0	0.161	0	0.84	1.68	0.0042	3.01	0.462	0.035	0.02835	20.965		280	0	0	65.9	58	1.8	0	1.8	4.6	0	24	48	0.12	86	13.2	1	0.81	599
Vegetarian gravy	1492	3.1	10.54	1.1656	0.1147	0.0093	0.0093	0.0062	0	0.0062	0	0	0	0.217	4.743	0.0118575	0.279	0	0	0	0.496		340	37.6	3.7	0.3	0.3	0.2	0	0.2	0	0	7	153	0.3825	9	0	0	0	16
Natural vinegar	2615	1.7	0.374	0	0	0.0102	0.0102	0.0068	0	0.0068	0	0	0	0.051	0.085	0.0002125	0.17	0.0017	0	0.0017	0.578		22	0	0	0.6	0.6	0.4	0	0.4	0	0	3	5	0.0125	10	0.1	0	0.1	34
Vegetable stock	1528	1.4	0.07	0.0042	0.0014	0.0042	0.0014	0.0014	0	0.0014	0	0	0	0	5.558	0.013895	0.014	0	0	0.00028	0.056		5	0.3	0.1	0.3	0.1	0.1	0	0.1	0	0	0	397	0.9925	1	0	0	0.02	4
Salt	2953	0.35	0	0	0	0	0	0	0	0	0	0	0	0.1785	118.3	0.29575	0.0035	0.0105	0	0.00028	0.196		0	0	0	0	0	0	0	0	0	0	51	33800	84.5	1	3	0	0.08	56
Bay leaf	828	0.2	0.862	0.04	0.0038	0.104	0	0.012	0	0.012	0	0.0192	0	1.292	0.486	0.001215	0.21	0.0174	0.162	0	2.204		431	20	1.9	52	0	6	0	6	9.6	0	646	243	0.6075	105	8.7	81	0	1102
Cloves	828	0.04	0.1724	0.008	0.00076	0.0208	0	0.0024	0	0.0024	0	0.00384	0	0.2584	0.0972	0.000243	0.042	0.00348	0.0324	0	0.4408		431	20	1.9	52	0	6	0	6	9.6	0	646	243	0.6075	105	8.7	81	0	1102
Lentil pasta pesto with soy mince		250.8	645.689	34.4789	8.2486	45.6333	4.1363	32.9883	0	32.9883	26.272	10.7297	0.75	145.47	533.037	1.33259	536.236	8.953	26.908	2.7822	1373.98
Red lentil penne	Eetmeter	60	200.4	0.9	0.24	31.2	0.6	15	0	15	11.25	3.6	0	43.8	7.2	0.018	189	2.94	0	1.02	519		334	1.5	0.4	52	1	25	0	25	6	0	73	12	0.03	315	4.9	0	1.7	865
Broccoli	920	50	13.5	0.15	0.05	0.4	0	1.95	0	1.95	1.2675	1.35	0	16.5	2.5	0.00625	48.5	0.45	19	0.31	199.5		27	0.3	0.1	0.8	0	3.9	0	3.9	2.7	0	33	5	0.0125	97	0.9	38	0.62	399
Zucchini	922	20	3.6	0.04	0.02	0.46	0.46	0.26	0	0.26	0.169	0.18	0	6	0.2	0.0005	4.6	0.16	3.2	0.06	40		18	0.2	0.1	2.3	2.3	1.3	0	1.3	0.9	0	30	1	0.0025	23	0.8	16	0.3	200
Garlic	830	1	1.58	0.005	0.001	0.31	0.01	0.064	0	0.064	0.0416	0.021	0	0.11	0.17	0.000425	1.53	0.017	0	0.0116	4.01		158	0.5	0.1	31	1	6.4	0	6.4	2.1	0	11	17	0.0425	153	1.7	0	1.16	401
Olive oil	601	16	144	16	2.384	0	0	0	0	0	0	0	0	0	0	0	0	0	0	0	0		900	100	14.9	0	0	0	0	0	0	0	0	0	0	0	0	0	0	0
Pesto
Vegan Parmesan Prosociano (Flora)	Eetmeter	22	61.38	3.74	3.52	6.6	0.066	0.352	0	0.352	0.33088	0.374	0.55	1.54	308	0.77	3.3	0.066	2.2	0	1.98		279	17	16	30	0.3	1.6	0	1.6	1.7	2.5	7	1400	3.5	15	0.3	10	0	9
basil leaves	2177	3.3	1.584	0.0264	0.0066	0.1683	0.1683	0.1023	0	0.1023	0.066495	0.1287	0	8.25	0.297	0.0007425	1.221	0.1815	0.858	0.0231	9.9		48	0.8	0.2	5.1	5.1	3.1	0	3.1	3.9	0	250	9	0.0225	37	5.5	26	0.7	300
Cashew nuts	199	16.5	101.475	8.0685	1.386	3.432	0.825	3.498	0	3.498	2.6235	0.627	0	7.26	1.65	0.004125	100.155	1.1055	0	0.957	112.53		615	48.9	8.4	20.8	5	21.2	0	21.2	3.8	0	44	10	0.025	607	6.7	0	5.8	682
Sundried tomatoes	60	11	2.2	0.044	0.011	0.319	0.319	0.077	0	0.077	0.05005	0.143	0	1.21	0.22	0.00055	2.53	0.033	1.65	0.0165	27.06		20	0.4	0.1	2.9	2.9	0.7	0	0.7	1.3	0	11	2	0.005	23	0.3	15	0.15	246
Vegan mince (NoMince)	5088	40	50	0.2	0.04	1.16	0.8	9.6	0	9.6	9.024	2.56	0.2	56	208	0.52	108	2.8	0	0.384	340		125	0.5	0.1	2.9	2	24	0	24	6.4	0.5	140	520	1.3	270	7	0	0.96	850
Nutritional yeast flakes	Eetmeter	6	21.12	0.33	0.06	1.584	0.888	2.07	0	2.07	1.449	1.746	0	4.8	4.8	0.012	77.4	1.2	0	0	120		352	5.5	1	26.4	14.8	34.5	0	34.5	29.1	0	80	80	0.2	1290	20	0	0	2000
Sunflower oil	317	5	44.85	4.975	0.53	0	0	0.015	0	0.015	0	0	0	0	0	0	0	0	0	0	0		897	99.5	10.6	0	0	0.3	0	0.3	0	0	0	0	0	0	0	0	0	0
Chickpea curry		401.9	486.615	16.1611	10.7641	60.809	3.8225	17.6613	0	17.6613	13.1146	14.2307	0	102.115	843.398	2.1085	342.614	4.9117	14.434	3.33629	688.225
Chickpeas	3185	105	147	2.625	0.315	18.795	0.315	8.295	0	8.295	6.22125	7.56	0	55.65	115.5	0.28875	120.75	1.785	6.3	1.365	206.85		140	2.5	0.3	17.9	0.3	7.9	0	7.9	7.2	0	53	110	0.275	115	1.7	6	1.3	197
Red lentils	5174	60	66	0.36	0.06	9.66	0.24	4.62	0	4.62	3.465	2.88	0	7.2	1.2	0.003	74.4	1.56	0	0.822	177		110	0.6	0.1	16.1	0.4	7.7	0	7.7	4.8	0	12	2	0.005	124	2.6	0	1.37	295
Coconut milk 18%	Eetmeter	40	71.6	7.2	6.8	1.04	0.68	0.64	0	0.64	0.6016	0	0	1.2	2.4	0.006	16.4	0.28	0	0.12	65.2		179	18	17	2.6	1.7	1.6	0	1.6	0	0	3	6	0.015	41	0.7	0	0.3	163
Tomato	60	30	6	0.12	0.03	0.87	0.87	0.21	0	0.21	0.1365	0.39	0	3.3	0.6	0.0015	6.9	0.09	4.5	0.045	73.8		20	0.4	0.1	2.9	2.9	0.7	0	0.7	1.3	0	11	2	0.005	23	0.3	15	0.15	246
Water	598	5	0	0	0	0	0	0	0	0	0	0	0	0.2	0.1	0.00025	0	0	0	0	0		0	0	0	0	0	0	0	0	0	0	4	2	0.005	0	0	0	0	0
Eggplant	10	22	4.4	0	0	0.66	0.66	0.22	0	0.22	0.143	0.44	0	2.2	0.44	0.0011	2.64	0.11	2.2	0.044	44		20	0	0	3	3	1	0	1	2	0	10	2	0.005	12	0.5	10	0.2	200
Flora cream 31%	Eetmeter	15	43.8	4.65	3.3	0.345	0.195	0.09	0	0.09	0.0846	0.075	0	1.95	6.6	0.0165	4.65	0.06	0	0.045	15.75		292	31	22	2.3	1.3	0.6	0	0.6	0.5	0	13	44	0.11	31	0.4	0	0.3	105
Onion	63	10.2	3.774	0.0204	0.0102	0.6426	0.459	0.1326	0	0.1326	0.08619	0.2754	0	2.958	0.408	0.00102	3.366	0.0306	0.51	0.02958	18.87		37	0.2	0.1	6.3	4.5	1.3	0	1.3	2.7	0	29	4	0.01	33	0.3	5	0.29	185
spring onion	2737	8.7	2.697	0.0348	0.0087	0.3654	0.3567	0.1305	0	0.1305	0.084825	0.2088	0	7.917	0.522	0.001305	2.784	0.0696	0.696	0.03045	20.271		31	0.4	0.1	4.2	4.1	1.5	0	1.5	2.4	0	91	6	0.015	32	0.8	8	0.35	233
Salt	2953	2.1	0	0	0	0	0	0	0	0	0	0	0	1.071	709.8	1.7745	0.021	0.063	0	0.00168	1.176		0	0	0	0	0	0	0	0	0	0	51	33800	84.5	1	3	0	0.08	56
Garlic paste	830	1.8	2.844	0.009	0.0018	0.558	0.018	0.1152	0	0.1152	0.07488	0.0378	0	0.198	0.306	0.000765	2.754	0.0306	0	0.02088	7.218		158	0.5	0.1	31	1	6.4	0	6.4	2.1	0	11	17	0.0425	153	1.7	0	1.16	401
Cornstarch	215	0.9	3.177	0.0009	0	0.792	0	0	0	0	0	0	0	0.18	0.09	0.000225	0.27	0.0135	0	0.0027	0.027		353	0.1	0	88	0	0	0	0	0	0	20	10	0.025	30	1.5	0	0.3	3
Turmeric powder	USDA	0.9	3.186	0.09	0.0279	0.585	0.0288	0.072	0	0.072	0.0468	0.189	0	1.647	0.342	0.000855	1.8	0.396	0	0	15.021		354	10	3.1	65	3.2	8	0	8	21	0	183	38	0.095	200	44	0	0	1669
Cayenne pepper	1225	0.3	1.137	0.051	0.0105	0.096	0	0.036	0	0.036	0	0.0747	0	0.444	0.09	0.000225	0.879	0.0234	0.228	0	6.042		379	17	3.5	32	0	12	0	12	24.9	0	148	30	0.075	293	7.8	76	0	2014
Brown rice (cooked)	1014	100	131	1	0.2	26.4	0	3.1	0	3.1	2.17	2.1	0	16	5	0.0125	105	0.4	0	0.81	37		131	1	0.2	26.4	0	3.1	0	3.1	2.1	0	16	5	0.0125	105	0.4	0	0.81	37
Green lentil risotto		402	406.29	13.86	7.75	34.646	3.671	27.657	0	27.657	22.2233	16.095	0.663	105.51	516.48	1.2912	508.62	7.208	30.05	4.116	1970.05
Corn	2900	60	54.6	0.9	0.12	8.88	3.12	1.74	0	1.74	1.131	1.92	0	6.6	79.8	0.1995	60	0.3	4.2	0.24	97.8		91	1.5	0.2	14.8	5.2	2.9	0	2.9	3.2	0	11	133	0.3325	100	0.5	7	0.4	163
Flora cream 31%	Eetmeter	5	14.6	1.55	1.1	0.115	0.065	0.03	0	0.03	0.0282	0.025	0	0.65	2.2	0.0055	1.55	0.02	0	0.015	5.25		292	31	22	2.3	1.3	0.6	0	0.6	0.5	0	13	44	0.11	31	0.4	0	0.3	105
Plant-based butter		5	35.7	3.95	2.25	0.025	0.025	0.025	0	0.025	0.0235	0	0	0.5	0	0	1.15	0.005	0	0	2.1		714	79	45	0.5	0.5	0.5	0	0.5	0	0	10	0	0	23	0.1	0	0	42
Green lentils	970	160	158.4	1.12	0.16	18.56	0	14.08	0	14.08	10.56	8.48	0	36.8	14.4	0.036	256	4.64	0	2.24	1051.2		99	0.7	0.1	11.6	0	8.8	0	8.8	5.3	0	23	9	0.0225	160	2.9	0	1.4	657
Flora cream 31%	Eetmeter	7	20.44	2.17	1.54	0.161	0.091	0.042	0	0.042	0.03948	0.035	0	0.91	3.08	0.0077	2.17	0.028	0	0.021	7.35		292	31	22	2.3	1.3	0.6	0	0.6	0.5	0	13	44	0.11	31	0.4	0	0.3	105
Vegan Parmesan Prosociano (Flora)	Eetmeter	15	41.85	2.55	2.4	4.5	0.045	0.24	0	0.24	0.2256	0.255	0.375	1.05	210	0.525	2.25	0.045	1.5	0	1.35		279	17	16	30	0.3	1.6	0	1.6	1.7	2.5	7	1400	3.5	15	0.3	10	0	9
Celery leaves	1235	5	0.8	0	0	0.1	0.1	0.05	0	0.05	0.0325	0.09	0	4	4	0.01	2	0.005	3	0.06	35		16	0	0	2	2	1	0	1	1.8	0	80	80	0.2	40	0.1	60	1.2	700
Mixed mushrooms	Eetmeter	100	16	0	0	1	0	2	0	2	1.3	2.5	0	10	5	0.0125	80	0.5	20	1	500		16	0	0	1	0	2	0	2	2.5	0	10	5	0.0125	80	0.5	20	1	500
soy-based vegan chicken pieces	Eetmeter	45	63.9	1.62	0.18	1.305	0.225	9.45	0	9.45	8.883	2.79	0.288	45	198	0.495	103.5	1.665	1.35	0.54	270		142	3.6	0.4	2.9	0.5	21	0	21	6.2	0.64	100	440	1.1	230	3.7	3	1.2	600
Eggplant pilaf with bean cassoulet		449.8	427.844	4.846	2.0128	59.455	7.351	28.0672	0	28.0672	23.1895	17.4828	0.5185	170.618	556.026	1.39006	429.134	7.1296	51.03	3.12308	1313.79
Brown rice	1014	75	98.25	0.75	0.15	19.8	0	2.325	0	2.325	1.6275	1.575	0	12	3.75	0.009375	78.75	0.3	0	0.6075	27.75		131	1	0.2	26.4	0	3.1	0	3.1	2.1	0	16	5	0.0125	105	0.4	0	0.81	37
Onion	63	19	7.03	0.038	0.019	1.197	0.855	0.247	0	0.247	0.16055	0.513	0	5.51	0.76	0.0019	6.27	0.057	0.95	0.0551	35.15		37	0.2	0.1	6.3	4.5	1.3	0	1.3	2.7	0	29	4	0.01	33	0.3	5	0.29	185
Garlic	830	1.9	3.002	0.0095	0.0019	0.589	0.019	0.1216	0	0.1216	0.07904	0.0399	0	0.209	0.323	0.0008075	2.907	0.0323	0	0.02204	7.619		158	0.5	0.1	31	1	6.4	0	6.4	2.1	0	11	17	0.0425	153	1.7	0	1.16	401
Chickpea	3185	47	65.8	1.175	0.141	8.413	0.141	3.713	0	3.713	2.78475	3.384	0	24.91	51.7	0.12925	54.05	0.799	2.82	0.611	92.59		140	2.5	0.3	17.9	0.3	7.9	0	7.9	7.2	0	53	110	0.275	115	1.7	6	1.3	197
Cauliflower	15	28	6.16	0.112	0.028	0.504	0.336	0.504	0	0.504	0.3276	0.644	0	7	2.8	0.007	13.16	0.084	6.16	0.0728	62.72		22	0.4	0.1	1.8	1.2	1.8	0	1.8	2.3	0	25	10	0.025	47	0.3	22	0.26	224
Tomato	60	28	5.6	0.112	0.028	0.812	0.812	0.196	0	0.196	0.1274	0.364	0	3.08	0.56	0.0014	6.44	0.084	4.2	0.042	68.88		20	0.4	0.1	2.9	2.9	0.7	0	0.7	1.3	0	11	2	0.005	23	0.3	15	0.15	246
Eggplant	10	75	15	0	0	2.25	2.25	0.75	0	0.75	0.4875	1.5	0	7.5	1.5	0.00375	9	0.375	7.5	0.15	150		20	0	0	3	3	1	0	1	2	0	10	2	0.005	12	0.5	10	0.2	200
Vegan mince (NoMince)	Eetmeter	47	58.75	0.235	0.047	1.363	0.94	11.28	0	11.28	10.6032	3.008	0.235	65.8	244.4	0.611	126.9	3.29	0	0.4512	399.5		125	0.5	0.1	2.9	2	24	0	24	6.4	0.5	140	520	1.3	270	7	0	0.96	850
Vegan parmesan	Eetmeter	9	25.11	1.53	1.44	2.7	0.027	0.144	0	0.144	0.13536	0.153	0.225	0.63	126	0.315	1.35	0.027	0.9	0	0.81		279	17	16	30	0.3	1.6	0	1.6	1.7	2.5	7	1400	3.5	15	0.3	10	0	9
Aquafaba	Eetmeter	9	1.89	0	0	0.225	0.063	0.225	0	0.225	0.16875	0	0.0585	1.08	20.16	0.0504	1.08	0.009	0	0.009	12.78		21	0	0	2.5	0.7	2.5	0	2.5	0	0.65	12	224	0.56	12	0.1	0	0.1	142
Breadcrumbs	Eetmeter	14	50.82	0.252	0.056	9.94	0.448	1.96	0	1.96	1.764	0.476	0	2.52	52.08	0.1302	14	0.168	0	0.126	42		363	1.8	0.4	71	3.2	14	0	14	3.4	0	18	372	0.93	100	1.2	0	0.9	300
Green lentils	970	28	27.72	0.196	0.028	3.248	0	2.464	0	2.464	1.848	1.484	0	6.44	2.52	0.0063	44.8	0.812	0	0.392	183.96		99	0.7	0.1	11.6	0	8.8	0	8.8	5.3	0	23	9	0.0225	160	2.9	0	1.4	657
Black beans	5176	24	27.12	0.24	0.048	3.384	0.192	1.896	0	1.896	1.422	1.92	0	17.76	22.8	0.057	28.08	0.528	0	0.2472	83.76		113	1	0.2	14.1	0.8	7.9	0	7.9	8	0	74	95	0.2375	117	2.2	0	1.03	349
Kidney beans	3184	24	27.84	0.168	0.024	3.624	0.432	1.968	0	1.968	1.476	2.04	0	14.64	26.16	0.0654	33.36	0.456	0	0.2544	81.84		116	0.7	0.1	15.1	1.8	8.2	0	8.2	8.5	0	61	109	0.2725	139	1.9	0	1.06	341
Red bell pepper	884	19	4.75	0.019	0	0.817	0.817	0.152	0	0.152	0.0988	0.342	0	1.33	0.19	0.000475	6.08	0.076	28.5	0.0608	56.81		25	0.1	0	4.3	4.3	0.8	0	0.8	1.8	0	7	1	0.0025	32	0.4	150	0.32	299
Smoked garlic	830	1.9	3.002	0.0095	0.0019	0.589	0.019	0.1216	0	0.1216	0.07904	0.0399	0	0.209	0.323	0.0008075	2.907	0.0323	0	0.02204	7.619		158	0.5	0.1	31	1	6.4	0	6.4	2.1	0	11	17	0.0425	153	1.7	0	1.16	401
Vegetable Besengek (Indonesian stew)with rice		380.6	405.692	14.554	6.5882	36.47	5.4544	25.966	0	25.966	22.8512	13.109	0.5	148.228	409.136	1.02284	260.428	5.426	12.036	1.914	928.894
Onion	63	30	11.1	0.06	0.03	1.89	1.35	0.39	0	0.39	0.2535	0.81	0	8.7	1.2	0.003	9.9	0.09	1.5	0.087	55.5		37	0.2	0.1	6.3	4.5	1.3	0	1.3	2.7	0	29	4	0.01	33	0.3	5	0.29	185
Garlic	830	1	1.58	0.005	0.001	0.31	0.01	0.064	0	0.064	0.0416	0.021	0	0.11	0.17	0.000425	1.53	0.017	0	0.0116	4.01		158	0.5	0.1	31	1	6.4	0	6.4	2.1	0	11	17	0.0425	153	1.7	0	1.16	401
Red chili pepper	2524	1	0.3	0.003	0	0.042	0.042	0.018	0	0.018	0.0117	0.018	0	0.16	0.12	0.0003	0.39	0.01	1.44	0.003	4.4		30	0.3	0	4.2	4.2	1.8	0	1.8	1.8	0	16	12	0.03	39	1	144	0.3	440
Turmeric	USDA	0.2	0.708	0.02	0.0062	0.13	0.0064	0.016	0	0.016	0.0104	0.042	0	0.366	0.076	0.00019	0.4	0.088	0	0	3.338		354	10	3.1	65	3.2	8	0	8	21	0	183	38	0.095	200	44	0	0	1669
Ground coriander seed	Eetmeter	0.2	0.74	0.028	0.0032	0.073	0	0.024	0	0.024	0.0156	0.05	0	1.06	0.104	0.00026	0	0.0592	0	0	2.52		370	14	1.6	36.5	0	12	0	12	25	0	530	52	0.13	0	29.6	0	0	1260
Ground cumin seed	827	0.2	0.854	0.044	0.0038	0.068	0	0.036	0	0.036	0.0234	0.021	0	1.862	0.336	0.00084	0.998	0.1328	0.016	0.0084	3.576		427	22	1.9	34	0	18	0	18	10.5	0	931	168	0.42	499	66.4	8	4.2	1788
Sunflower oil	317	4	35.88	3.98	0.424	0	0	0.012	0	0.012	0	0	0	0	0	0	0	0	0	0	0		897	99.5	10.6	0	0	0.3	0	0.3	0	0	0	0	0	0	0	0	0	0
Lemongrass	1236	7	15.12	0.21	0.098	2.1	2.1	0.35	0	0.35	0.2275	1.708	0	14.42	1.4	0.0035	0	0	0	0	86.52		216	3	1.4	30	30	5	0	5	24.4	0	206	20	0.05	0	0	0	0	1236
Kaffir lime leaves	Eetmeter	1	0.43	0.007	0.002	0.041	0.021	0.033	0	0.033	0.02145	0.032	0	1.25	0.24	0.0006	0.43	0.042	0.54	0.006	4.99		43	0.7	0.2	4.1	2.1	3.3	0	3.3	3.2	0	125	24	0.06	43	4.2	54	0.6	499
Galangal	Eetmeter	1	0.43	0.007	0	0.041	0	0.033	0	0.033	0.02145	0.032	0	1.25	0.24	0.0006	0.43	0.042	0.54	0.006	4.99		43	0.7	0	4.1	0	3.3	0	3.3	3.2	0	125	24	0.06	43	4.2	54	0.6	499
Coconut milk	2290	35	60.55	6.09	5.32	0.875	0.525	0.49	0	0.49	0.4606	0.175	0	1.05	5.25	0.013125	14.35	0.245	0	0.112	57.05		173	17.4	15.2	2.5	1.5	1.4	0	1.4	0.5	0	3	15	0.0375	41	0.7	0	0.32	163
Green beans	951	100	25	0.4	0.1	2.2	1.2	1.8	0	1.8	1.17	2.9	0	54	2	0.005	42	0.8	1	0.37	265		25	0.4	0.1	2.2	1.2	1.8	0	1.8	2.9	0	54	2	0.005	42	0.8	1	0.37	265
Brown rice	1014	100	131	1	0.2	26.4	0	3.1	0	3.1	2.17	2.1	0	16	5	0.0125	105	0.4	0	0.81	37		131	1	0.2	26.4	0	3.1	0	3.1	2.1	0	16	5	0.0125	105	0.4	0	0.81	37
Soy-based vegan chicken pieces	Eetmeter	100	122	2.7	0.4	2.3	0.2	19.6	0	19.6	18.424	5.2	0.5	48	393	0.9825	85	3.5	7	0.5	400		122	2.7	0.4	2.3	0.2	19.6	0	19.6	5.2	0.5	48	393	0.9825	85	3.5	7	0.5	400
Vegetable quiche		395	472.77	19.333	10.422	46.964	10.019	21.827	0	21.827	18.0645	13.063	0.802	239.32	1067.61	2.66903	338.05	7.561	18.39	2.4832	1780.09
Spinach	51	45	11.7	0.27	0.045	0.405	0	1.44	0	1.44	0.936	0.9	0	47.25	5.85	0.014625	27.9	0.9	0.45	0.495	242.55		26	0.6	0.1	0.9	0	3.2	0	3.2	2	0	105	13	0.0325	62	2	1	1.1	539
Flora cream 15%	Eetmeter	14	21.42	2.1	0.91	0.42	0.182	0.182	0	0.182	0.17108	0.07	0	1.82	14	0.035	4.34	0.056	0	0.042	14.7		153	15	6.5	3	1.3	1.3	0	1.3	0.5	0	13	100	0.25	31	0.4	0	0.3	105
Leek	37	50	11	0.25	0.05	1.05	0.75	0.55	0	0.55	0.3575	1.15	0	20.5	1.5	0.00375	11	0.15	2.5	0.095	111		22	0.5	0.1	2.1	1.5	1.1	0	1.1	2.3	0	41	3	0.0075	22	0.3	5	0.19	222
Shallot	63	30	11.1	0.06	0.03	1.89	1.35	0.39	0	0.39	0.2535	0.81	0	8.7	1.2	0.003	9.9	0.09	1.5	0.087	55.5		37	0.2	0.1	6.3	4.5	1.3	0	1.3	2.7	0	29	4	0.01	33	0.3	5	0.29	185
Vegan mince (NoMince)	Manufacturer	40	44	0.2	0.04	1	0.44	8.4	0	8.4	7.896	3.28	0.352	56	176	0.44	108	1.32	0	0.4	340		110	0.5	0.1	2.5	1.1	21	0	21	8.2	0.88	140	440	1.1	270	3.3	0	1	850
Thyme	Eetmeter	2	4.88	0.082	0.044	0.202	0	0.46	0	0.46	0.299	0.754	0	44.8	1.52	0.0038	5.48	1.796	0.02	0.142	52.6		244	4.1	2.2	10.1	0	23	0	23	37.7	0	2240	76	0.19	274	89.8	1	7.1	2630
Vegan Parmesan Prosociano	Eetmeter	18	50.22	3.06	2.88	5.4	0.054	0.288	0	0.288	0.27072	0.306	0.45	1.26	252	0.63	2.7	0.054	1.8	0	1.62		279	17	16	30	0.3	1.6	0	1.6	1.7	2.5	7	1400	3.5	15	0.3	10	0	9
Lentils	970	43	42.57	0.301	0.043	4.988	0	3.784	0	3.784	2.838	2.279	0	9.89	3.87	0.009675	68.8	1.247	0	0.602	282.51		99	0.7	0.1	11.6	0	8.8	0	8.8	5.3	0	23	9	0.0225	160	2.9	0	1.4	657
Vegan puff pastry	Fabrikant	65	219.05	12.35	6.24	22.75	0.78	3.705	0	3.705	3.3345	0.91	0	9.75	338	0.845	32.5	0.39	0	0.195	32.5		337	19	9.6	35	1.2	5.7	0	5.7	1.4	0	15	520	1.3	50	0.6	0	0.3	50
Sundried tomatoes	2378	13	43.03	0.39	0.065	7.254	4.888	1.833	0	1.833	1.19145	1.599	0	14.3	267.67	0.669175	46.28	1.183	5.07	0.2587	445.51		331	3	0.5	55.8	37.6	14.1	0	14.1	12.3	0	110	2059	5.1475	356	9.1	39	1.99	3427
Mixed lettuce	2346	30	4.8	0.09	0.03	0.3	0.27	0.48	0	0.48	0.312	0.42	0	20.1	5.1	0.01275	10.8	0.24	0.3	0.099	90.9		16	0.3	0.1	1	0.9	1.6	0	1.6	1.4	0	67	17	0.0425	36	0.8	1	0.33	303
Tomato	60	45	9	0.18	0.045	1.305	1.305	0.315	0	0.315	0.20475	0.585	0	4.95	0.9	0.00225	10.35	0.135	6.75	0.0675	110.7		20	0.4	0.1	2.9	2.9	0.7	0	0.7	1.3	0	11	2	0.005	23	0.3	15	0.15	246
Fruit salad	173	135	85.05	0.27	0	18.225	15.66	0.945	0	0.945	0.70875	2.43	0	12.15	1.35	0.003375	27	0.405	21.6	0.216	297		63	0.2	0	13.5	11.6	0.7	0	0.7	1.8	0	9	1	0.0025	20	0.3	16	0.16	220
																							Meal per 100g
Naam		Amount_g	ENERCC (kcal)	FAT (g)	FASAT (g)	CHO (g)	SUGAR (g)	PROT (g)	PROTAN (g)	PROTPL (g)	PRODIG (G)	FIBT (g)	VITB12 (µg)	CA (mg)	NA (mg)	SLT(g)	P (mg)	FE (mg)	VITC (mg)	ZN (mg)	K (mg)		ENERCC (kcal)	FAT (g)	FASAT (g)	CHO (g)	SUGAR (g)	PROT (g)	PROTAN (g)	PROTPL (g)	FIBT (g)	VITB12 (µg)	CA (mg)	NA (mg)	SLT(g)	P (mg)	FE (mg)	VITC (mg)	ZN (mg)	K (mg)
Pancakes		190	407.429	21.8629	3.49606	43.7297	20.7498	6.42579	0	6.60924	5	4.54919	0.0743737	48.093	362.289	0.905723	172.897	1.95454	6.42093	1.45102	495.758		214.436	11.5068	1.84003	23.0157	10.9209	3.38199	0	3.47855	2.39431	0.0391441	25.3121	190.678	0.476696	90.9984	1.02871	3.37944	0.763695	260.925
Mango smoothie		160	122.45	3.005	0.567	13.058	11.941	9.958	0	9.958	9.6	1.927	0.336	104.63	164.43	0.411075	51.06	0.679	9.96	0.2241	262.58		76.5312	1.87812	0.354375	8.16125	7.46312	6.22375	0	6.22375	1.20437	0.21	65.3937	102.769	0.256922	31.9125	0.424375	6.225	0.140063	164.112
Overnight oats		250	364.651	13.7301	1.97112	39.1235	13.7002	17.5896	0	17.5896	15	7.56873	0.239044	168.954	132.629	0.331574	317.032	3.65139	4.46215	2.35578	632.918		145.861	5.49203	0.788446	15.6494	5.48008	7.03586	0	7.03586	3.02749	0.0956175	67.5817	53.0518	0.132629	126.813	1.46056	1.78486	0.942311	253.167
Banana peanut butter sandwich		220	578.9	29.36	4.78	53.38	19.41	19.99	0	19.99	16.2	10.17	0	52.2	375.3	0.93825	355.9	3.09	8	2.857	859.1		263.136	13.3455	2.17273	24.2636	8.82273	9.08636	0	9.08636	4.62273	0	23.7273	170.591	0.426477	161.773	1.40455	3.63636	1.29864	390.5
Blueberry smoothie		255	236.45	7.675	1.245	19.095	15.83	19.9	0	19.9	18.9	7.125	0.53	215.85	286.7	0.71675	171.7	1.925	7.35	0.906	415.65		92.7255	3.0098	0.488235	7.48824	6.20784	7.80392	0	7.80392	2.79412	0.207843	84.6471	112.431	0.281078	67.3333	0.754902	2.88235	0.355294	163
Soy quark with fruits and muesli		250	358.5	20.865	3.675	23.98	14.915	15.26	0	15.26	13.2	5.335	0.608	220.95	216.2	0.5405	265.55	2.54	1.5	1.667	522.5		143.4	8.346	1.47	9.592	5.966	6.104	0	6.104	2.134	0.2432	88.38	86.48	0.2162	106.22	1.016	0.6	0.6668	209
Almond and apple sandwich		180	515.5	29.61	2.89	39.57	10.19	17.98	0	17.98	14.7	8.99	0	118.7	278.6	0.6965	414.1	3.59	2.2	2.825	627.3		286.389	16.45	1.60556	21.9833	5.66111	9.98889	0	9.98889	4.99444	0	65.9444	154.778	0.386944	230.056	1.99444	1.22222	1.56944	348.5
Soy based quark bowl		270	351.2	17.87	2.06	25.24	12.19	18.26	0	18.26	15.5	6.73	0.646	274.2	226.8	0.567	235.8	2.54	12	1.604	626.2		130.074	6.61852	0.762963	9.34815	4.51481	6.76296	0	6.76296	2.49259	0.239259	101.556	84	0.21	87.3333	0.940741	4.44444	0.594074	231.926
Mango smoothie		160	122.45	3.005	0.567	13.058	11.941	9.958	0	9.958	9.6	1.927	0.336	104.63	164.43	0.411075	51.06	0.679	9.96	0.2241	262.58		76.5312	1.87812	0.354375	8.16125	7.46312	6.22375	0	6.22375	1.20437	0.21	65.3937	102.769	0.256922	31.9125	0.424375	6.225	0.140063	164.112
Strawberry smoothie		160	106.54	2.919	0.567	9.102	8.157	10.001	0	10.001	9.6	1.712	0.336	105.06	165.29	0.413225	58.37	0.808	25.87	0.2456	279.78		66.5875	1.82437	0.354375	5.68875	5.09812	6.25063	0	6.25063	1.07	0.21	65.6625	103.306	0.258266	36.4812	0.505	16.1688	0.1535	174.862
Carrot banana cake		70	271.235	19.9049	3.70228	15.7848	7.66186	5.53667	0	5.53667	4.2	3.57605	0	55.882	103.336	0.25834	128.703	1.07711	0.963879	1.00528	207.194		387.478	28.4356	5.28897	22.5497	10.9455	7.90953	0	7.90953	5.10864	0	79.8314	147.623	0.369058	183.862	1.53873	1.37697	1.43611	295.991
Waffle with lentil spread		55	135.307	7.07339	0.75625	10.949	0.564887	5.46557	0	5.46557	3.8	2.69459	0	20.2725	63.1445	0.157861	71.2839	1.25518	2.24445	0.667133	130.402		246.013	12.8607	1.375	19.9073	1.02707	9.93741	0	9.93741	4.89925	0	36.859	114.808	0.287021	129.607	2.28214	4.08083	1.21297	237.094
Date and almond protein bar		50	142.422	5.57451	2.29216	14.7255	13.4451	7.81373	0	7.81373	7.6	2.43333	0.106863	32.0392	82.0588	0.205147	53.2157	0.639216	4.29412	0.318627	219.216		284.843	11.149	4.58431	29.451	26.8902	15.6275	0	15.6275	4.86667	0.213725	64.0784	164.118	0.410294	106.431	1.27843	8.58824	0.637255	438.431
Lupin-based egg muffin		95	266.32	16.725	4.292	16.576	1.804	9.466	0	9.466	7	6.229	0.15	53.17	367.65	0.919125	187.06	2.299	0.73	1.8503	426.11		280.337	17.6053	4.51789	17.4484	1.89895	9.96421	0	9.96421	6.55684	0.157895	55.9684	387	0.9675	196.905	2.42	0.768421	1.94768	448.537
Fruit salad with soy yoghurt dip		202	131.02	3.47	0.67	16.38	15.89	6.36	0	6.36	5.9	2.88	0.38	129.6	7.84	0.3792	53.9	0.772	16.3	0.3562	387.68		64.8614	1.71782	0.331683	8.10891	7.86634	3.14851	0	3.14851	1.42574	0.188119	64.1584	3.88119	0.187723	26.6832	0.382178	8.06931	0.176337	191.921
Poke bowl		320	556.126	27.6428	2.50749	51.9004	4.48793	18.9741	0	18.9741	15.5	11.5606	0.634056	152.064	532.607	1.33152	250.759	4.11839	9.68916	2.33402	603.086		173.789	8.63839	0.783591	16.2189	1.40248	5.92941	0	5.92941	3.61269	0.198142	47.5201	166.44	0.416099	78.3622	1.287	3.02786	0.729381	188.464
Veggie omelette with roasted pepper spread		220	332.3	10.756	1.925	36.817	6.267	16.239	0	16.239	13.2	11.625	0	120.24	331.04	0.8276	572.16	7.04	6.77	6.2087	1676.4		151.045	4.88909	0.875	16.735	2.84864	7.38136	0	7.38136	5.28409	0	54.6545	150.473	0.376182	260.073	3.2	3.07727	2.82214	762
Mediterranean tomato soup		280	257.701	6.59892	1.59171	30.1139	4.10667	15.7658	0	15.7658	13.6	9.51495	0.310775	88.4396	817.701	1.74004	273.795	3.42559	12.1081	1.76223	765.586		92.036	2.35676	0.568468	10.755	1.46667	5.63063	0	5.63063	3.3982	0.110991	31.5856	292.036	0.621441	97.7838	1.22342	4.32432	0.629369	273.423
Sandwich with chickpea and paprika spread		174	420.931	22.6747	3.7932	36.8731	4.96149	12.4286	0	12.4286	10.5	9.36617	0	46.6817	761.822	1.90455	217.351	2.62989	33.6566	1.74746	369.874		241.914	13.0314	2.18	21.1914	2.85143	7.14286	0	7.14286	5.38286	0	26.8286	437.829	1.09457	124.914	1.51143	19.3429	1.00429	212.571
Soy drink		200	70	3.6	0.6	2	1.8	6.8	0	6.8	6.4	1.2	0	34	22	0.055	88	1	0	0.7	300		35	1.8	0.3	1	0.9	3.4	0	3.4	0.6	0	17	11	0.0275	44	0.5	0	0.35	150
Sandwich with pea spread		210	394.378	13.8861	3.5288	46.9184	3.07967	15.333	0	15.333	12.6	9.97249	0.251196	71.0483	764.089	1.91022	277.431	4.09952	20.6483	2.15356	419.759		187.799	6.61244	1.68038	22.3421	1.46651	7.30144	0	7.30144	4.7488	0.119617	33.8325	363.852	0.909629	132.11	1.95215	9.83254	1.0255	199.885
Spinach pie with soy mince		250	343	13.039	7.156	34.49	8.105	17.422	0	17.422	14.4	10.004	0.683	171.47	902.37	2.25592	272.59	5.794	10.56	1.965	1450.33		137.2	5.2156	2.8624	13.796	3.242	6.9688	0	6.9688	4.0016	0.2732	68.588	360.948	0.90237	109.036	2.3176	4.224	0.786	580.132
Sweet potato and bean salad		295	300.84	4.705	1.015	34.232	5.916	21.838	0	21.838	16.2	16.724	0	129.68	40.41	0.101025	433.81	6.779	3.12	3.5588	1572.75		101.98	1.59492	0.344068	11.6041	2.00542	7.40271	0	7.40271	5.66915	0	43.9593	13.6983	0.0342458	147.054	2.29797	1.05763	1.20637	533.136
apple cinnamon dessert		130	151.594	10.0824	1.28412	6.02366	4.9916	7.41298	0	7.41298	6.7	2.50473	0.377099	143.476	3.23511	0.357252	91.5954	1.33076	0.873282	0.571305	256.824		116.611	7.75573	0.987786	4.63359	3.83969	5.70229	0	5.70229	1.92672	0.290076	110.366	2.48855	0.274809	70.458	1.02366	0.671756	0.439466	197.557
Strawberry vanilla swirl		130	93.7	3	0.5	10.03	9.73	5.41	0	5.41	5	1.53	0.38	124.5	0.988	0.22225	46.7	0.75	18	0.236	234.9		72.0769	2.30769	0.384615	7.71538	7.48462	4.16154	0	4.16154	1.17692	0.292308	95.7692	0.76	0.170962	35.9231	0.576923	13.8462	0.181538	180.692
Chicory casserole		240	300.266	16.9603	3.98273	26.9595	11.4954	7.1933	0	7.1933	4.9	4.818	0	59.3214	0.060085	0.060085	208.203	2.13374	7.81363	1.03554	748.653		125.111	7.06681	1.65947	11.2331	4.78975	2.99721	0	2.99721	2.0075	0	24.7172	0.0250354	0.0250354	86.7512	0.88906	3.25568	0.431473	311.939
Soy beef stew		170	238.759	11.7373	3.62183	12.4581	5.15843	17.497	0	17.497	16.2	6.32664	0.408104	60.7645	453.701	1.13434	94.4396	3.54361	9.17676	0.6262	470.997		140.446	6.90427	2.13049	7.3283	3.03437	10.2923	0	10.2923	3.72155	0.240061	35.7438	266.883	0.667257	55.5527	2.08448	5.39809	0.368353	277.057
Lentil pasta pesto with soy mince		350	643.629	34.3689	8.22229	45.4877	4.12311	32.8831	0	32.8831	26.3	10.6955	0.747608	145.006	531.337	1.32834	534.526	8.92444	26.8222	2.77333	1369.6		257.452	13.7476	3.28892	18.1951	1.64924	13.1532	0	13.1532	4.27819	0.299043	58.0024	212.535	0.531337	213.81	3.56978	10.7289	1.10933	547.839
Chickpea curry		400	484.315	16.0847	10.7132	60.5215	3.80443	17.5778	0	17.5778	13.1	14.1634	0	101.632	839.411	2.09853	340.994	4.88848	14.3658	3.32052	684.971		121.079	4.02117	2.6783	15.1304	0.951107	4.39445	0	4.39445	3.54086	0	25.4081	209.853	0.524632	85.2486	1.22212	3.59144	0.830129	171.243
Green lentil risotto		400	404.269	13.791	7.71144	34.4736	3.65274	27.5194	0	27.5194	22.2	16.0149	0.659701	104.985	513.91	1.28478	506.09	7.17214	29.9005	4.09552	1960.25		101.067	3.44776	1.92786	8.61841	0.913184	6.87985	0	6.87985	4.00373	0.164925	26.2463	128.478	0.321194	126.522	1.79303	7.47512	1.02388	490.062
Eggplant pilaf with bean cassoulet		450	428.034	4.84815	2.01369	59.4814	7.35427	28.0797	0	28.0797	23.2	17.4906	0.518731	170.694	556.273	1.39068	429.325	7.13277	51.0527	3.12447	1314.37		95.1187	1.07737	0.447488	13.2181	1.63428	6.23993	0	6.23993	3.88679	0.115273	37.932	123.616	0.309041	95.4055	1.58506	11.345	0.694326	292.083
Vegetable Besengek (Indonesian stew)		380	405.052	14.5311	6.57781	36.4125	5.4458	25.9251	0	25.9251	22.9	13.0883	0.499212	147.994	408.491	1.02123	260.017	5.41745	12.017	1.91098	927.43		106.593	3.82396	1.731	9.58224	1.43311	6.82239	0	6.82239	3.4443	0.131372	38.9459	107.498	0.268744	68.4256	1.42564	3.16238	0.50289	244.06
Vegetable quiche		395	472.77	19.333	10.422	46.964	10.019	21.827	0	21.827	18.1	13.063	0.802	239.32	1067.61	2.66903	338.05	7.561	18.39	2.4832	1780.09		119.689	4.89443	2.63848	11.8896	2.53646	5.52582	0	5.52582	3.30709	0.203038	60.5873	270.281	0.675703	85.5823	1.91418	4.6557	0.628658	450.656
Fruitsalad		135	85.05	0.27	0	18.225	15.66	0.945	0	0.945	0.72	2.43	0	12.15	1.35	0.003375	27	0.405	21.6	0.216	297		63	0.2	0	13.5	11.6	0.7	0	0.7	1.8	0	9	1	0.0025	20	0.3	16	0.16	220

## Sheet: Amino acid composition data
Ingredients	NEVO code	Aminofit product name	Aminofit code	Amino acid data source	Product group	Digestibility factor*	Protein (g/100g)	Isoleucine (mg/100g)	Leucine (mg/100g)	Lysine (mg/100g)	Methionine (mg/100g)	Cystine (mg/100g)	Phenylalanine (mg/100g)	Tyrosine (mg/100g)	Threonine (mg/100g)	Tryptophan (mg/100g)	Valine (mg/100g)	Arginine (mg/100g)	Histidine (mg/100g)	Alanine (mg/100g)	Aspartic acid (mg/100g)	Glutamic acid (mg/100g)	Glycine (mg/100g)	Proline (mg/100g)	Serine (mg/100g)	Histamine (mg/100g)	Serotonin (mg/100g)	Choline (mg/100g)	Tyramine (mg/100g)
Hazelnut pancakes
Culinary vegan cooking cream (soy cooking cream)	2262	N/A	N/A	N/A	Vegetable fats	N/A	2.2	N/A	N/A	N/A	N/A	N/A	N/A	N/A	N/A	N/A	N/A	N/A	N/A	N/A	N/A	N/A	N/A	N/A	N/A	N/A	N/A	N/A	N/A
Rapeseed oil	3449	N/A	1483	N/A	Vegetable fats	N/A	0	0	0	0	0	0	0	0	0	0	0	0	0	0	0	0	0	0	0	0	0	0.2	0
Salt	2953	Salt, table	N/A	FRIDA	Miscellaneous foods	N/A	0	0	0	0	0	0	0	0	0	0	0	0	0	0	0	0	0	0	0	0	0	0	0
Baking powder	Eetmeter	N/A	N/A	N/A	N/A	N/A	0	0	0	0	0	0	0	0	0	0	0	0	0	0	0	0	0	0	0	0	0	0	0
Vanilla flavour	Eetmeter	N/A	N/A	N/A	N/A	N/A	0	0	0	0	0	0	0	0	0	0	0	0	0	0	0	0	0	0	0	0	0	0	0
Banana	151	Banana	3	FRIDA	Tropical or subtropical fruit	0.76	1.14062	34.675	89.425	51.1	10.22	3.1025	34.675	20.075	32.85	10.22	52.925	49.275	83.95	34.675	116.8	105.85	36.5	38.325	52.925	0.01	1.5	9.8	0.21
Hazelnut paste (plant-based)	Eetmeter	Hazelnuts, roasted	2052	FRIDA	Nuts and seeds	0.75	12.7	460	860	320	180	230	540	340	370	180	590	1600	310	540	1300	2600	540	450	510	N/A	N/A	N/A	N/A
Oat flour	213	Oats, rolled, average values	59	FRIDA	Grain and groats	0.7	12.8822	552.411	994.339	574.507	220.964	375.639	729.182	419.832	464.025	178.981	817.568	883.857	309.35	684.989	1149.01	2916.73	751.279	729.182	751.279	0	0	40.4	0
Overnight oats
Soy milk	870	Soy drink	1702	FRIDA	Plant-based beverages	0.9	3.19332	140.5	249	213.5	35.5	41.5	170	117	126.5	42.95	142	258	84.3	135.5	404.5	642.5	138	165.5	183	0	0	22.7	0
Oats	213	Oatmeal	59	FRIDA	Grain and groats	0.7	12.8822	552.411	994.339	574.507	220.964	375.639	729.182	419.832	464.025	178.981	817.568	883.857	309.35	684.989	1149.01	2916.73	751.279	729.182	751.279	0	0	40.4	0
Maple syrup	3063	N/A	N/A	N/A	Sugar, sweets and sweet sauces	N/A	0	0	0	0	0	0	0	0	0	0	0	0	0	0	0	0	0	0	0	0	0	0	0
Mixed nuts (unsalted)	206	Walnuts (dried)	647	FRIDA	Nuts	0.75	14.0715	560	1060	422	253	261	664	475	503	198	690	2220	358	639	1530	3040	750	558	770	0	8.7	39.2	0
Banana (or other seasonal fruit)	151	Banana	3	FRIDA	Tropical or subtropical fruit	0.76	1.14062	34.675	89.425	51.1	10.22	3.1025	34.675	20.075	32.85	10.22	52.925	49.275	83.95	34.675	116.8	105.85	36.5	38.325	52.925	0.01	1.5	9.8	0.21
Cinnamon	826	N/A	N/A	N/A	Herbs and spices	N/A	4	N/A	N/A	N/A	N/A	N/A	N/A	N/A	N/A	N/A	N/A	N/A	N/A	N/A	N/A	N/A	N/A	N/A	N/A	N/A	N/A	N/A	N/A
Sunflower seeds	872	Sunflower seeds (shelled and dried)	438	FRIDA	High-fat seeds	0.75	24.6906	922	1400	859	527	385	1050	568	808	355	1110	1990	577	958	2120	4630	1290	977	963	0	0.003	55.1	0
Plant-based quark alternative (Alpro)	Eetmeter	Plant-Based Quark Alternative Soy	2261	REF1**	Meat substitutes and dairy substitutes	0.9	5.7	276.5	470	403.5	70	75	315	213	239.5	76.15	287	467	160	N/A	N/A	N/A	252.5	314.5	319.5	N/A	N/A	N/A	N/A
Chia seeds	3447	Chia seeds	1728	FRIDA	High-fat seeds	0.75	18.1525	691	1290	949	653	414	989	650	700	285	920	1960	525	964	1730	3350	937	754	1050	0	0	78.7	0
Vegan vanilla protein (XXL nutrition)	Manufacturer	Pea protein isolate	2270	Manufacture	Protein isolates	1	78.1	5275	9001	7657	1063	1921	5800	3880	3598	807	5480	8963	2561	4225	11549	17554	3931	4225	4994	N/A	N/A	N/A	N/A
Banana peanut butter sandwich
Whole wheat bread	246	Whole grain bread	672	FRIDA	Bread	0.9	8.28284	340.975	596.705	255.731	129.286	129.286	397.804	170.487	227.316	102.292	426.218	397.804	184.695	312.56	497.255	2528.89	355.182	838.229	426.218	0.015	0	27.2	0
Peanut butter	455	Peanut butter	1162	FRIDA	Nut products	0.9	22.5976	960.71	1754.34	877.17	334.16	334.16	1294.87	877.17	668.32	375.93	1169.56	3132.75	626.55	1169.56	3174.52	5179.48	1503.72	1211.33	1503.72	0.01	0	61.3	0
Cashews	199	Cashew nuts unsalted roasted	390	FRIDA	Nuts	0.75	16.8381	794.25	1429.65	889.56	301.815	311.346	857.79	540.09	667.17	260.514	1143.72	1906.2	444.78	762.48	1652.04	3971.25	889.56	762.48	921.33	0	0	61	0
Cucumber	27	N/A	N/A	N/A	Fruits and Vegetables	N/A	0	0	0	0	0	0	0	0	0	0	0	0	0	0	0	0	0	0	0	0	0	0	0
Banana	151	Banana	3	FRIDA	Tropical or subtropical fruit	0.76	1.14062	34.675	89.425	51.1	10.22	3.1025	34.675	20.075	32.85	10.22	52.925	49.275	83.95	34.675	116.8	105.85	36.5	38.325	52.925	0.01	1.5	9.8	0.21
Blueberry smoothie
Blueberries (frozen)	152	Blueberries frozen	1817	FRIDA	Frozen fruits and berries	0.76	0.7	0	47.8	34.4	0	0	15.9	0	25.8	0	35.2	73.05	0	34.6	66.9	105.6	37.85	28.15	33.25	0	0	5.1	0
Apple juice	383	N/A	N/A	N/A	N/A	N/A	0	0	0	0	0	0	0	0	0	0	0	0	0	0	0	0	0	0	0	0	0	0	0
Plant-based quark alternative (Alpro)	Eetmeter	Plant-Based Quark Alternative Soy	2261	REF1**	Meat substitutes and dairy substitutes	0.9	5.7	276.5	470	403.5	70	75	315	213	239.5	76.15	287	467	160	N/A	N/A	N/A	252.5	314.5	319.5	N/A	N/A	N/A	N/A
Vegan vanilla protein (XXL nutrition)	Manufacturer	Pea protein isolate	2270	Manufacture	Protein isolates	1	78.1	5275	9001	7657	1063	1921	5800	3880	3598	807	5480	8963	2561	4225	11549	17554	3931	4225	4994	N/A	N/A	N/A	N/A
Chia seeds	3447	Chia seeds	1728	FRIDA	High-fat seeds	0.75	18.1525	691	1290	949	653	414	989	650	700	285	920	1960	525	964	1730	3350	937	754	1050	0	0	78.7	0
Soy quark with fruits and muesli
Plant-based quark alternative (Alpro)	Eetmeter	Plant-Based Quark Alternative Soy	2261	REF1**	Meat substitutes and dairy substitutes	0.9	5.7	276.5	470	403.5	70	75	315	213	239.5	76.15	287	467	160	N/A	N/A	N/A	252.5	314.5	319.5	N/A	N/A	N/A	N/A
Walnuts	206	Walnuts (dried)	647	FRIDA	Nuts	0.75	14.0715	560	1060	422	253	261	664	475	503	198	690	2220	358	639	1530	3040	750	558	770	0	8.7	39.2	0
Pumpkin seeds	2806	Pumpkin seeds (dried)	1507	FRIDA	High-fat seeds	0.75	30.7665	1290	2490	1360	732	386	1810	1190	1040	609	1710	5280	814	1550	3230	6320	1880	1390	1790	0	0	63	0
Apple (or other seasonal fruit)	147	Apple	2	FRIDA	Fruits and Vegetables	0.76	0.3	8.61944	13.7911	12.9292	2.58583	0.861944	6.89556	4.30972	7.7575	2.58583	10.3433	6.03361	4.30972	11.2053	78.4369	22.4106	7.7575	8.18847	11.2053	0.01		5.1	0
Muesli (natural)	2675	Crunchy muesli with nuts	396	FRIDA	Breakfast products	0.7	9.42923	404.341	727.814	420.515	161.736	274.952	533.73	307.299	339.646	131.006	598.425	646.945	226.431	501.383	841.029	2134.92	549.904	533.73	549.904	0	0	30.7	0
Almond and apple sandwich
Whole wheat bread	246	Whole grain bread	672	FRIDA	Bread	0.9	8.28284	340.975	596.705	255.731	129.286	129.286	397.804	170.487	227.316	102.292	426.218	397.804	184.695	312.56	497.255	2528.89	355.182	838.229	426.218	0.015	0	27.2	0
Almond paste (100% almonds)	Eetmeter	Almonds, roasted, unsalted	2028	MEXT	Nuts	0.75	7.9	870	1500	670	190	330	1100	630	630	220	1000	2300	580	940	2300	5600	1400	960	830	N/A	N/A	N/A	N/A
Cucumber	27	N/A	N/A	N/A	Fruits and Vegetables	0.76	0	0	0	0	0	0	0	0	0	0	0	0	0	0	0	0	0	0	0	0	0	0	0
Apple (or other seasonal fruit)	147	Apple	2	FRIDA	Fruits and Vegetables	0.76	0.3	8.61944	13.7911	12.9292	2.58583	0.861944	6.89556	4.30972	7.7575	2.58583	10.3433	6.03361	4.30972	11.2053	78.4369	22.4106	7.7575	8.18847	11.2053	0.01		5.1	0
Almond	198	Almonds, roasted, unsalted	2028	MEXT	Nuts	0.75	20.3	870	1500	670	190	330	1100	630	630	220	1000	2300	580	940	2300	5600	1400	960	830	N/A	N/A	N/A	N/A
Soy based quark bowl
Plant-based quark alternative (Alpro)	Eetmeter	Plant-Based Quark Alternative Soy	2261	REF1**	Meat substitutes and dairy substitutes	0.9	5.7	276.5	470	403.5	70	75	315	213	239.5	76.15	287	467	160	N/A	N/A	N/A	252.5	314.5	319.5	N/A	N/A	N/A	N/A
Oat flakes	213	Oatmeal	59	FRIDA	Grain and groats	0.7	12.8822	552.411	994.339	574.507	220.964	375.639	729.182	419.832	464.025	178.981	817.568	883.857	309.35	684.989	1149.01	2916.73	751.279	729.182	751.279	0	0	40.4	0
Fruit (fresh mix)	1906	N/A	N/A	N/A	Fruits and Vegetables	0.76	N/A	N/A	N/A	N/A	N/A	N/A	N/A	N/A	N/A	N/A	N/A	N/A	N/A	N/A	N/A	N/A	N/A	N/A	N/A	N/A	N/A	N/A	N/A
Almonds / mixed nuts	5049	Almonds	35	FRIDA	Nuts	0.75	21.238	853	1580	666	187	284	1210	691	663	237	1010	2570	574	1030	2690	6110	1500	986	941	0	0.04	52.1	0
In-between meals
Smoothie Mango
Mango (frozen)	692		1859		Tropical or subtropical fruit	0.76	0.195312	0	24.6125	25.65	0	7.0125	0	0	15.5875	0	16.675	55.4375	0	27.025	36.2375	68.05	7.8125	0	15.575	0	0	7.6	0
Apple juice	383	N/A	N/A	N/A	N/A	N/A	0	0	0	0	0	0	0	0	0	0	0	0	0	0	0	0	0	0	0	0	0	0	0
Plant-based quark alternative (Alpro)	Eetmeter	Plant-Based Quark Alternative Soy	2261	REF1**	Meat substitutes and dairy substitutes	0.9	5.7	276.5	470	403.5	70	75	315	213	239.5	76.15	287	467	160	N/A	N/A	N/A	252.5	314.5	319.5	N/A	N/A	N/A	N/A
Vegan vanilla protein (XXL nutrition)	Manufacturer	Pea protein isolate	2270	Manufacture	Protein isolates	1	78.1	5275	9001	7657	1063	1921	5800	3880	3598	807	5480	8963	2561	4225	11549	17554	3931	4225	4994	N/A	N/A	N/A	N/A
Apple juice	383	N/A	N/A	N/A	N/A	N/A	0	0	0	0	0	0	0	0	0	0	0	0	0	0	0	0	0	0	0	0	0	0	0
Plant-based quark alternative (Alpro)	Eetmeter	Plant-Based Quark Alternative Soy	2261	REF1**	Meat substitutes and dairy substitutes	0.9	5.7	276.5	470	403.5	70	75	315	213	239.5	76.15	287	467	160	N/A	N/A	N/A	252.5	314.5	319.5	N/A	N/A	N/A	N/A
Strawberry (frozen)	148	Strawberry	1	FRIDA	Soft fruit	0.76	0.659856	24.2827	39.0635	34.8404	10.1354	3.69519	22.1712	10.5577	22.1712	8.235	28.5058	40.1192	11.6135	30.6173	96.075	89.7404	25.3385	23.2269	29.5615	0.01	0.003	5.7	0
Vegan vanilla protein (XXL nutrition)	Manufacturer	Pea protein isolate	2270	Manufacture	Protein isolates	1	78.1	5275	9001	7657	1063	1921	5800	3880	3598	807	5480	8963	2561	4225	11549	17554	3931	4225	4994	N/A	N/A	N/A	N/A
Carrot banana cake
Flaxseed	867	Flaxseed	149	FRIDA	High-fat seeds	0.75	25.52	1240	1680	1160	520	480	1320	680	1040	400	1480	2640	640	1280	2800	5600	1720	1120	1320	0	0	78.7	0
Carrot	71	Carrot (raw)	24	FRIDA	Root and tuber vegetables	0.65	0.687019	19.7862	26.3815	24.1831	5.93585	0.879385	17.5877	9.34346	17.5877	5.93585	29.6792	21.9846	8.46408	52.7631	96.7323	126.412	18.6869	16.4885	24.1831	0.01	0.003	8.8	0
Walnuts	206	Walnuts (dried)	647	FRIDA	Nuts	0.75	14.0715	560	1060	422	253	261	664	475	503	198	690	2220	358	639	1530	3040	750	558	770	0	8.7	39.2	0
Flour	220	Wheat flour	1301	FRIDA	Flour and bran	0.7	9.69998	368	752.5	247.5	168.5	238	538	310	296	129	448	418	234	329.5	463.5	3715	401	1265	531.5	0	0	10.4	0
Cane sugar	2884	Sugar brown cane sugar	1414	FRIDA	Sugar	0.8	0.5	0	0	0	0	0	0	0	0	0	0	0	0	0	0	0	0	0	0	0	0	0	0
Baking Soda	USDA	N/A	N/A	USDA	N/A	N/A	0	0	0	0	0	0	0	0	0	0	0	0	0	0	0	0	0	0	0	0	0	0	0
Baking powder	Eetmeter	N/A	N/A	N/A	N/A	N/A	0	0	0	0	0	0	0	0	0	0	0	0	0	0	0	0	0	0	0	0	0	0	0
Cinnamon	826	N/A	N/A	N/A	Herbs and spices	N/A	4	N/A	N/A	N/A	N/A	N/A	N/A	N/A	N/A	N/A	N/A	N/A	N/A	N/A	N/A	N/A	N/A	N/A	N/A	N/A	N/A	N/A	N/A
Salt	2953	Salt, table	N/A	FRIDA	Miscellaneous foods	N/A	0	0	0	0	0	0	0	0	0	0	0	0	0	0	0	0	0	0	0	0	0	0	0
Almond powder	Eetmeter	Almonds, roasted, unsalted	2028	MEXT	Nuts	0.75	2.5	870	1500	670	190	330	1100	630	630	220	1000	2300	580	940	2300	5600	1400	960	830	N/A	N/A	N/A	N/A
Nutmeg	825	N/A	N/A	N/A	N/A	N/A	0	0	0	0	0	0	0	0	0	0	0	0	0	0	0	0	0	0	0	0	0	0	0
Sunflower oil	317		1382		Vegetable fats	0.65	0	0	0	0	0	0	0	0	0	0	0	0	0	0	0	0	0	0	0	0	0	0.2	0
Water	598	Water	N/A	N/A	N/A	N/A	0	0	0	0	0	0	0	0	0	0	0	0	0	0	0	0	0	0	0	0	0	0	0
Applesauce	179	Apple sauce	1927	USDA	N/A	0.76	0.2	8	12	13	2	3	6	4	7	2	9	6	3	7	35	21	8	7	8	0	0	0	0
Plant-based cream 31% (Flora)	Eetmeter	N/A	N/A	N/A	N/A	N/A	0.1	N/A	N/A	N/A	N/A	N/A	N/A	N/A	N/A	N/A	N/A	N/A	N/A	N/A	N/A	N/A	N/A	N/A	N/A	N/A	N/A	N/A	N/A
Banana	151	Banana	3	FRIDA	Tropical or subtropical fruit	0.76	1.14062	34.675	89.425	51.1	10.22	3.1025	34.675	20.075	32.85	10.22	52.925	49.275	83.95	34.675	116.8	105.85	36.5	38.325	52.925	0.01	1.5	9.8	0.21
Waffle with lentil spread
Lentil waffle (plain)	Eetmeter	Lentils, fresh, cooked	2025	MEXT	Legumes	0.75	1.9	540	860	810	100	120	590	360	500	81	620	980	300	490	1300	1900	480	410	640	0	0	0	0
Lentil (canned)	5169	Lentils, fresh, cooked	2025	MEXT	Legumes	0.75	11.2	540	860	810	100	120	590	360	500	81	620	980	300	490	1300	1900	480	410	640	0	0	0	0
Red lentils (raw)	5174	Lentils, fresh, uncooked	2024	MEXT	Legumes	0.75	23.2	1100	1800	1700	210	260	1200	740	1000	170	1300	2000	630	1000	2700	3800	990	850	1300	0	0	0	0
Vegetable stock	1528	Stock from cube (prepared)	277	FRIDA	Bouillon, extracts and the like	0.65	0.28125	0	0	0	0	0	0	0	0	0	0	0	0	0	0	0	0	0	0	0	0	1.9	0
Sunflower seeds	872	Sunflower seeds (shelled and dried)	438	FRIDA	High-fat seeds	0.75	24.6906	922	1400	859	527	385	1050	568	808	355	1110	1990	577	958	2120	4630	1290	977	963	0	0.003	55.1	0
Rapeseed oil	317	Oil sunflower	1382	FRIDA	Vegetable fats	0.65	0	0	0	0	0	0	0	0	0	0	0	0	0	0	0	0	0	0	0	0	0	0	0
Sweet paprika powder (smoked)	1229	N/A	N/A	N/A	Herbs and spices	N/A	0	0	0	0	0	0	0	0	0	0	0	0	0	0	0	0	0	0	0	0	0	0	0
Low-sodium seasoning	Eetmeter	N/A	N/A	N/A	Herbs and spices	N/A	0	0	0	0	0	0	0	0	0	0	0	0	0	0	0	0	0	0	0	0	0	0	0
Lovage (fresh)	Eetmeter	N/A	N/A	N/A	Herbs and spices	N/A	0	0	0	0	0	0	0	0	0	0	0	0	0	0	0	0	0	0	0	0	0	0	0
Low-fat mayonnaise	Eetmeter	N/A	N/A	N/A	Vegetable oils	N/A	0	0	0	0	0	0	0	0	0	0	0	0	0	0	0	0	0	0	0	0	0	0	0
Ketchup	462	Ketchup tomatoes	1262	FRIDA	Condiments	0.65	3	72	100.8	96	22.08	10.08	76.8	30.24	72	15.84	76.8	62.4	48	76.8	369.6	1200	57.6	62.4	86.4	0	0	12.5	0
Herbes de Provence	Eetmeter	N/A	N/A	N/A	Herbs and spices	N/A	0	0	0	0	0	0	0	0	0	0	0	0	0	0	0	0	0	0	0	0	0	0	0
Date and almond protein bar
Date paste	1887	N/A	N/A	N/A	N/A	0.76	0.5	N/A	N/A	N/A	N/A	N/A	N/A	N/A	N/A	N/A	N/A	N/A	N/A	N/A	N/A	N/A	N/A	N/A	N/A	N/A	N/A	N/A	N/A
Pure chocolate	432	N/A	N/A	N/A	N/A	0.95	0.7	N/A	N/A	N/A	N/A	N/A	N/A	N/A	N/A	N/A	N/A	N/A	N/A	N/A	N/A	N/A	N/A	N/A	N/A	N/A	N/A	N/A	N/A
Vegan vanilla protein (XXL nutrition)	Manufacturer	Pea protein isolate	2270	Manufacture	Protein isolates	1	78.1	5275	9001	7657	1063	1921	5800	3880	3598	807	5480	8963	2561	4225	11549	17554	3931	4225	4994	N/A	N/A	N/A	N/A
Almond powder	Eetmeter	Almonds, roasted, unsalted	2028	MEXT	Nuts	0.75	2.5	870	1500	670	190	330	1100	630	630	220	1000	2300	580	940	2300	5600	1400	960	830	N/A	N/A	N/A	N/A
Lupin-based egg muffin
Chickpea flour	Eetmeter	Chickpeas boiled/ canned	1809	FRIDA	Canned legumes	0.75	5.6	320.5	584	515	118	84.5	450.5	234.5	290	80.85	354	654	196.5	330	861.5	1125	305	248	412.5	0	0	42.8	0
Almond powder	Eetmeter	Almonds, roasted, unsalted	2028	MEXT	Nuts	0.75	2.5	870	1500	670	190	330	1100	630	630	220	1000	2300	580	940	2300	5600	1400	960	830	N/A	N/A	N/A	N/A
Plant-B egg (lupin egg substitute)	Eetmeter	Lupin	2271	USDA	Legumes	0.75	7	695	1180	832	110	192	618	585	573	125	650	1670	443	558	1670	3740	663	635	805	N/A	N/A	N/A	N/A
Plant-based cream 15% (Flora)	Eetmeter	N/A	N/A	N/A	Vegetable fats	N/A	1.3	N/A	N/A	N/A	N/A	N/A	N/A	N/A	N/A	N/A	N/A	N/A	N/A	N/A	N/A	N/A	N/A	N/A	N/A	N/A	N/A	N/A	N/A
Vegan cheese (Flora)	Manufacturer	N/A	N/A	N/A	Vegetable fats	N/A	0	0	0	0	0	0	0	0	0	0	0	0	0	0	0	0	0	0	0	0	0	0	0
Baking Soda	USDA	N/A	N/A	USDA	N/A	N/A	0	0	0	0	0	0	0	0	0	0	0	0	0	0	0	0	0	0	0	0	0	0	0
Olive oil	601	Olive oil	1467	FRIDA	Vegetable fats	0.65	0	0	0	0	0	0	0	0	0	0	0	0	0	0	0	0	0	0	0	0	0	0.3	0
Curry powder	1223	N/A	N/A	N/A	Herbs and spices	N/A	0.1	N/A	N/A	N/A	N/A	N/A	N/A	N/A	N/A	N/A	N/A	N/A	N/A	N/A	N/A	N/A	N/A	N/A	N/A	N/A	N/A	N/A	N/A
Tomato paste	141	Tomato puree (concentrated)	1216	FRIDA	Canned vegetable products	0.65	4.31875	103.65	138.2	131.29	31.095	7.601	117.47	60.117	110.56	29.022	110.56	89.83	64.954	117.47	559.71	1589.3	76.01	82.92	131.29	0	0	38.5	0
Fruit salad with soy yoghurt dip
Apple	147	Apple	2	FRIDA	Fruits and Vegetables	0.76	0.3	8.61944	13.7911	12.9292	2.58583	0.861944	6.89556	4.30972	7.7575	2.58583	10.3433	6.03361	4.30972	11.2053	78.4369	22.4106	7.7575	8.18847	11.2053	0.01		5.1	0
Grapes	2749	Grapes	54	FRIDA	Pome fruit	0.76	0.621875	4.6765	12.935	13.93	20.895	9.95	12.935	10.945	16.915	4.179	16.915	45.77	22.885	26.865	76.615	130.345	18.905	20.895	29.85	0.01	0	5.6	0.03
Cantaloupe melon	3341	Cantaloupe melon	491	FRIDA	Tropical or subtropical fruit	0.76	0.8375	21.44	29.48	0	12.06	2.01	22.78	13.4	17.42	2.01	33.5	29.48	14.74	95.14	134	214.4	25.46	18.76	41.54	0	0	7.6	0
Plant-based quark alternative (Alpro)	Eetmeter	Plant-Based Quark Alternative Soy	2261	REF1**	Meat substitutes and dairy substitutes	0.9	5.7	276.5	470	403.5	70	75	315	213	239.5	76.15	287	467	160	N/A	N/A	N/A	252.5	314.5	319.5	N/A	N/A	N/A	N/A
Powdered sugar	5089	N/A	N/A	N/A	N/A	N/A	0	0	0	0	0	0	0	0	0	0	0	0	0	0	0	0	0	0	0	0	0	0	0
Lunch
Poke bowl
parboiled rice – sushi vinegar (cooked)	658	Rice brown	76	FRIDA	Grain and groats	0.7	3.2	282.88	500.48	239.36	152.32	76.16	348.16	184.96	217.6	91.392	424.32	489.6	141.44	380.8	576.64	979.2	293.76	293.76	326.4	0	0	9.1	0
The Vegetarian Butcher NoChicken	Manufacturer	Plant-Based Chicken Pieces 1	2231	REF1**	Meat substitutes and dairy substitutes	0.9		1009.77	1723.85	1429.17	246.408	310.776	1105.32	794.54	870.977	180.23	1048.99	1604.17	570.259	N/A	N/A	N/A	N/A	N/A	N/A	N/A	N/A	N/A	N/A
Sunflower oil	317	Oil sunflower	1382	FRIDA	Vegetable fats	N/A	0	0	0	0	0	0	0	0	0	0	0	0	0	0	0	0	0	0	0	0	0	0.2	0
Lentils (canned)	5169	Lentils, fresh, cooked	2025	MEXT	Legumes	0.75	11.2	540	860	810	100	120	590	360	500	81	620	980	300	490	1300	1900	480	410	640	0	0	0	0
Mango	692	Mango	1859	FRIDA	Tropical or subtropical fruit	0.76	0.195312	0	24.6125	25.65	0	7.0125	0	0	15.5875	0	16.675	55.4375	0	27.025	36.2375	68.05	7.8125	0	15.575	0	0	7.6	0
Cucumber	2739	Cucumber	388	FRIDA	Fruit -Vegetables	0.65	0.720553	18.4462	27.6692	23.0577	9.45365	2.07519	17.2933	10.4913	16.1404	5.18798	21.9048	27.6692	8.41606	23.0577	40.351	224.812	25.3635	12.6817	25.3635	0.01	0.003	6	0
Radish	124	Radish	39	FRIDA	Root and tuber vegetables	0.65	0.8	23.04	34.56	34.56	6.656	0.896	20.48	9.472	24.32	8.576	38.4	23.04	12.288	37.12	55.04	103.68	23.04	21.76	26.88	0.01	0.003	6.5	0
Spring onion	2737	N/A	N/A	N/A	N/A	N/A	1.5	N/A	N/A	N/A	N/A	N/A	N/A	N/A	N/A	N/A	N/A	N/A	N/A	N/A	N/A	N/A	N/A	N/A	N/A	N/A	N/A	N/A	N/A
Soybean	971	Soya beans (dried and unprepared)	1217	FRIDA	Dried pulses	0.75	35.8	1626.75	2783.81	2285.47	452.512	475.424	1769.95	1122.69	1380.45	458.24	1718.4	2589.06	905.024	1523.65	4187.17	6696.03	1495.01	1964.7	1832.96	0	0.003	116	0
Sushi ginger	832	Ginger root (raw)	62	FRIDA	Root and tuber vegetables	0.65	1.81875	55.29	78.57	61.11	13.968	8.439	49.47	21.534	37.83	12.804	78.57	46.56	32.01	32.01	221.16	174.6	46.56	43.65	49.47	0	0	28.8	0
Sesam Soy vinaigrette	Manufacturer	N/A	N/A	N/A	Vegetable fats	N/A	N/A	N/A	N/A	N/A	N/A	N/A	N/A	N/A	N/A	N/A	N/A	N/A	N/A	N/A	N/A	N/A	N/A	N/A	N/A	N/A	N/A	N/A	N/A
Furikake	Eetmeter	Seaweed, “Iwa-nori”, dried	2143	MEXT	Fruit -Vegetables	0.65	21	1400	2400	1700	750	570	1300	1100	1600	430	2100	1900	480	3700	3100	3800	2000	1400	1300	N/A	N/A	N/A	N/A
Veggie omelette with roasted pepper spread
Whole wheat bread	246	Whole grain bread	672	FRIDA	Bread	0.9	8.28284	340.975	596.705	255.731	129.286	129.286	397.804	170.487	227.316	102.292	426.218	397.804	184.695	312.56	497.255	2528.89	355.182	838.229	426.218	0.015	0	27.2	0
Plant-B egg (lupin egg substitute)	Eetmeter	Lupin	2271	USDA	Legumes	0.75	7	695	1180	832	110	192	618	585	573	125	650	1670	443	558	1670	3740	663	635	805	N/A	N/A	N/A	N/A
Plant-based cream 15% (Flora)	Eetmeter	N/A	N/A	N/A	Vegetable fats	N/A	1.3	N/A	N/A	N/A	N/A	N/A	N/A	N/A	N/A	N/A	N/A	N/A	N/A	N/A	N/A	N/A	N/A	N/A	N/A	N/A	N/A	N/A	N/A
Spring onion	2737	N/A	N/A	N/A	N/A	N/A	1.5	N/A	N/A	N/A	N/A	N/A	N/A	N/A	N/A	N/A	N/A	N/A	N/A	N/A	N/A	N/A	N/A	N/A	N/A	N/A	N/A	N/A	N/A
Mixed lettuce	2346	Loose-leaf lettuce	591	FRIDA	Leaf and stem vegetables	0.65	1.3625	87.2	82.84	87.2	16.786	16.786	56.68	32.7	61.04	9.374	74.12	74.12	23.98	58.86	148.24	189.66	58.86	50.14	41.42	0	0	13.6	0
Bell pepper	884	Red bell pepper	38	FRIDA	Fruit -Vegetables	0.65	0.922321	28.0386	36.8929	42.7957	7.37857	7.37857	28.0386	13.7241	29.5143	5.31257	42.7957	35.4171	14.7571	35.4171	121.009	126.911	30.99	23.6114	44.2714	0	0.003	5.6	0
Roasted red pepper spread	Eetmeter	N/A	N/A	N/A	N/A	0.65	3.6	N/A	N/A	N/A	N/A	N/A	N/A	N/A	N/A	N/A	N/A	N/A	N/A	N/A	N/A	N/A	N/A	N/A	N/A	N/A	N/A	N/A	N/A
Mediterranean tomato soup
Kidney beans	5173	Red kidney beans boiled/canned	1810	FRIDA	Canned legumes	0.75	8.3	218.5	399.5	349	49	66.5	302	173	236	59.5	269	300	151	222	609.5	860.5	203	203	319	0	0	20.2	0
Tomato soup	Manufacturer	N/A	N/A	N/A	N/A	N/A	0.5	N/A	N/A	N/A	N/A	N/A	N/A	N/A	N/A	N/A	N/A	N/A	N/A	N/A	N/A	N/A	N/A	N/A	N/A	N/A	N/A	N/A	N/A
Olive oil	601	Olive oil	1467	FRIDA	Vegetable fats	0.65	0	0	0	0	0	0	0	0	0	0	0	0	0	0	0	0	0	0	0	0	0	0.3	0
Water	598	N/A	N/A	N/A	N/A	N/A	0	0	0	0	0	0	0	0	0	0	0	0	0	0	0	0	0	0	0	0	0	0	0
Vegan minced meat (NoMince)	Manufacturer	Plant-Based Minced Meat 3	2232	REF1**	Meat substitutes and dairy substitutes	0.9	24	1421.56	2420.36	1976.05	305.389	384.431	1697.01	1111.38	1221.56	425.15	1453.89	2185.63	795.21	N/A	N/A	N/A	1291.02	1537.72	1602.4	N/A	N/A	N/A	N/A
tabbouleh (cooked)	Manufacturer	Wheat broken bulgur (raw)	283	FRIDA	Grain and groats	0.7	4.6	404	833	276	194	242	565	295	333	152	511	495	273	378	548	3680	410	1200	579	0.35	0	28.1	0.03
Whole wheat bread	246	Whole grain bread	672	FRIDA	Bread	0.9	8.28284	340.975	596.705	255.731	129.286	129.286	397.804	170.487	227.316	102.292	426.218	397.804	184.695	312.56	497.255	2528.89	355.182	838.229	426.218	0.015	0	27.2	0
Sandwich with chickpea and paprika spread
Whole wheat bread	246	Whole grain bread	672	FRIDA	Bread	0.9	8.28284	340.975	596.705	255.731	129.286	129.286	397.804	170.487	227.316	102.292	426.218	397.804	184.695	312.56	497.255	2528.89	355.182	838.229	426.218	0.015	0	27.2	0
Hummus	3207	Hummus	1929	USDA	Legumes	0.75	4.9	206	346	291	80	71	256	134	182	57	215	501	134	213	544	882	223	201	245	0	0	0	0
Chickpea & bell pepper spread	5467	Hummus	1929	USDA	Legumes	0.75	5.3	206	346	291	80	71	256	134	182	57	215	501	134	213	544	882	223	201	245	N/A	N/A	N/A	N/A
Olive oil	601	Olive oil	1467	FRIDA	Vegetable fats	0.65	0	0	0	0	0	0	0	0	0	0	0	0	0	0	0	0	0	0	0	0	0	0.3	0
Grilled vegetables	Eetmeter	N/A	N/A	N/A	Fruit -Vegetables	0.65	0.6	N/A	N/A	N/A	N/A	N/A	N/A	N/A	N/A	N/A	N/A	N/A	N/A	N/A	N/A	N/A	N/A	N/A	N/A	N/A	N/A	N/A	N/A
Sandwich with pea spread
Whole wheat bread	246	Whole grain bread	672	FRIDA	Bread	0.9	8.28284	340.975	596.705	255.731	129.286	129.286	397.804	170.487	227.316	102.292	426.218	397.804	184.695	312.56	497.255	2528.89	355.182	838.229	426.218	0.015	0	27.2	0
Peas (frozen)	953	Peas, cooked	2064	MEXT	Legumes	0.75	8.3	300	540	530	68	85	380	210	300	68	350	780	170	320	750	1000	290	290	360	0	0	0	0
Mint (fresh)	3450	N/A	N/A	N/A	Herbs	N/A	3.8	N/A	N/A	N/A	N/A	N/A	N/A	N/A	N/A	N/A	N/A	N/A	N/A	N/A	N/A	N/A	N/A	N/A	N/A	N/A	N/A	N/A	N/A
Lemon	158	Lemon	21	FRIDA	Tropical or subtropical fruit	0.76	0.5	13.6	12.4	24.8	6.88	6.24	17.6	10	6.88	2.48	18	30	6.88	29.2	68.8	56.8	48	26.4	13.6	0	0.003	5.1	0
Olive oil	601	Olive oil	1467	FRIDA	Vegetable fats	0.65	0	0	0	0	0	0	0	0	0	0	0	0	0	0	0	0	0	0	0	0	0	0.3	0
Salt	2953	Salt, table	N/A	FRIDA	Miscellaneous foods	N/A	0	0	0	0	0	0	0	0	0	0	0	0	0	0	0	0	0	0	0	0	0	0	0
Vegan Parmesan Prosociano (Flora)	Eetmeter	N/A	N/A	N/A	N/A	N/A	0	N/A	N/A	N/A	N/A	N/A	N/A	N/A	N/A	N/A	N/A	N/A	N/A	N/A	N/A	N/A	N/A	N/A	N/A	N/A	N/A	N/A	N/A
Cashew	199	Cashew nuts unsalted roasted	390	FRIDA	Nuts	0.75	16.8381	794.25	1429.65	889.56	301.815	311.346	857.79	540.09	667.17	260.514	1143.72	1906.2	444.78	762.48	1652.04	3971.25	889.56	762.48	921.33	0	0	61	0
Spinach pie with soy mince
Spinach	51	Spinach	50	FRIDA	Leaf and stem vegetables	0.65	2.625	84	151.2	121.8	26.46	3.78	121.8	63	92.4	42	121.8	142.8	46.2	113.4	231	294	105	84	100.8	2.6	0.01	19.3	0.1
Plant-based cream 15% (Flora)	Eetmeter	N/A	N/A	N/A	Vegetable fats	N/A	1.3	N/A	N/A	N/A	N/A	N/A	N/A	N/A	N/A	N/A	N/A	N/A	N/A	N/A	N/A	N/A	N/A	N/A	N/A	N/A	N/A	N/A	N/A
Leek	37	Leek, frozen	1833	FRIDA	Frozen vegetables	0.65	0.875	0	45.4	45.05	0	13.5	0	0	26.6	0	34.15	31.9	0	35.45	68.95	129.5	30.85	26.55	31.1	0	0	9.5	0
Shallot	63	Onion (raw)	716	FRIDA	Root and tuber vegetables	0.65	1.24583	23.92	41.86	39.8667	9.36867	7.57467	27.9067	14.352	21.9267	15.3487	29.9	169.433	14.352	27.9067	73.7533	263.12	25.9133	16.9433	21.9267	0.01	0	6.1	0
Vegan minced meat (NoMince)	Manufacturer	Plant-Based Minced Meat 3	2232	REF1**	Meat substitutes and dairy substitutes	0.9	24	1421.56	2420.36	1976.05	305.389	384.431	1697.01	1111.38	1221.56	425.15	1453.89	2185.63	795.21	N/A	N/A	N/A	1291.02	1537.72	1602.4	N/A	N/A	N/A	N/A
Thyme	Eetmeter	N/A	N/A	N/A	Herbs	N/A	N/A	N/A	N/A	N/A	N/A	N/A	N/A	N/A	N/A	N/A	N/A	N/A	N/A	N/A	N/A	N/A	N/A	N/A	N/A	N/A	N/A	N/A	N/A
Vegan Parmesan Prosociano (Flora)	Eetmeter	N/A	N/A	N/A	N/A	N/A	0	N/A	N/A	N/A	N/A	N/A	N/A	N/A	N/A	N/A	N/A	N/A	N/A	N/A	N/A	N/A	N/A	N/A	N/A	N/A	N/A	N/A	N/A
Lentils	970	Lentils (raw)	285	FRIDA	Fresh legumes	0.75	8.9625	329.82	630.96	702.66	104.682	329.82	444.54	243.78	329.82	0	401.52	602.28	258.12	358.5	1434	1247.58	315.48	358.5	487.56	0	0	14.4	0
Vegan puff pastry	Manufacturer	Puff pastry cookies	2206	MEXT	Cereal products and types of flour	0.9	5.7	210	420	130	100	160	300	180	170	72	260	220	140	180	250	2100	210	710	290	N/A	N/A	N/A	N/A
Sun-dried tomatoes	2378	Sun-dried tomato	169	FRIDA	Fruit -Vegetables	0.65	14.1125	338.7	519.34	519.34	121.932	182.898	361.28	248.38	361.28	103.868	361.28	338.7	214.51	406.44	1964.46	5193.4	338.7	270.96	383.86	0	0	105	0
Sweet potato and bean salad
Lentils	970	Lentils (raw)	285	FRIDA	Fresh legumes	0.75	8.9625	329.82	630.96	702.66	104.682	329.82	444.54	243.78	329.82	0	401.52	602.28	258.12	358.5	1434	1247.58	315.48	358.5	487.56	0	0	14.4	0
Sweet potato	2112	Sweet potato, tuberous root, without skin, steamed	1988	MEXT	Potatoes and tubers	0.55	1.2	47	74	59	20	21	72	37	69	16	66	48	25	60	230	160	52	44	70	0	0	0	0
White beans	5175	White beans in tomato sauce	1808	FRIDA	Canned legumes	0.75	3.7224	191.5	347	298	39.5	55	256	153	231	51.9	227	244	128	186.5	558	693	174	165	283.5	0	0	31.5	0
Arugula (rocket)	2736	Rocket salad	1492	FRIDA	Leaf and stem vegetables	0.65	3.26562	105.45	186.25	166.75	39.375	37.375	149.125	90.4	121.013	52.1875	154.5	175.625	62.3625	135.5	264.625	424.25	121.912	98.925	118.55	0	0	15.3	0
Pumpkin seeds	2806	Pumpkin seeds (dried)	1507	FRIDA	High-fat seeds	0.75	30.7665	1290	2490	1360	732	386	1810	1190	1040	609	1710	5280	814	1550	3230	6320	1880	1390	1790	0	0	63	0
Lemon zest	158	Lemon	21	FRIDA	Tropical or subtropical fruit	0.76	0.5	13.6	12.4	24.8	6.88	6.24	17.6	10	6.88	2.48	18	30	6.88	29.2	68.8	56.8	48	26.4	13.6	0	0.003	5.1	0
Lunch desserts
apple cinnamon dessert
Plant-based quark alternative (Alpro)	Eetmeter	Plant-Based Quark Alternative Soy	2261	REF1**	Meat substitutes and dairy substitutes	0.9	5.7	276.5	470	403.5	70	75	315	213	239.5	76.15	287	467	160	N/A	N/A	N/A	252.5	314.5	319.5	N/A	N/A	N/A	N/A
Apple	147	Apple	2	FRIDA	Fruits and Vegetables	0.76	0.3	8.61944	13.7911	12.9292	2.58583	0.861944	6.89556	4.30972	7.7575	2.58583	10.3433	6.03361	4.30972	11.2053	78.4369	22.4106	7.7575	8.18847	11.2053	0.01		5.1	0
Walnuts	206	Walnuts (dried)	647	FRIDA	Nuts	0.75	14.0715	560	1060	422	253	261	664	475	503	198	690	2220	358	639	1530	3040	750	558	770	0	8.7	39.2	0
Cinnamon	826	N/A	N/A	N/A	Herbs and spices	N/A	4	N/A	N/A	N/A	N/A	N/A	N/A	N/A	N/A	N/A	N/A	N/A	N/A	N/A	N/A	N/A	N/A	N/A	N/A	N/A	N/A	N/A	N/A
Applesauce	179	Apple sauce	1927	USDA	Other	0.76	0.2	8	12	13	2	3	6	4	7	2	9	6	3	7	35	21	8	7	8	0	0	0	0
Strawberry vanilla swirl
Plant-based quark alternative (strawberry)	Eetmeter	Plant-Based Quark Alternative Soy	2261	REF1**	Meat substitutes and dairy substitutes	0.9	5.7	276.5	470	403.5	70	75	315	213	239.5	76.15	287	467	160	N/A	N/A	N/A	252.5	314.5	319.5	N/A	N/A	N/A	N/A
Plant-based quark alternative (vanilla)	Eetmeter	Plant-Based Quark Alternative Soy	2261	REF1**	Meat substitutes and dairy substitutes	0.9	5.7	276.5	470	403.5	70	75	315	213	239.5	76.15	287	467	160	N/A	N/A	N/A	252.5	314.5	319.5	N/A	N/A	N/A	N/A
Fresh strawberries	148	Strawberry	1	FRIDA	Soft fruit	0.76	0.659856	24.2827	39.0635	34.8404	10.1354	3.69519	22.1712	10.5577	22.1712	8.235	28.5058	40.1192	11.6135	30.6173	96.075	89.7404	25.3385	23.2269	29.5615	0.01	0.003	5.7	0
Soy drink
Soy milk	870		1702	FRIDA	Plant-based beverages	0.9	3.19332	140.5	249	213.5	35.5	41.5	170	117	126.5	42.95	142	258	84.3	135.5	404.5	642.5	138	165.5	183	0	0	22.7	0
Dinner
Chicory casserole with Dutch-style soy beef stew
Chicory casserole
Potatoes	982	Potato (boiled)	1926	USDA	Potatoes and tubers	0.55	1.9	76	112	114	30	24	83	69	68	29	105	86	41	57	457	314	56	67	81	0	0	0	0
Chicory	67	Chicory (raw)	544	FRIDA	Leaf and stem vegetables	0.65	1.14444	42.1156	36.6222	32.96	8.60622	2.38044	27.4667	14.6489	23.8044	17.0293	42.1156	56.7644	20.1422	47.6089	151.982	225.227	23.8044	56.7644	42.1156	0	0	12.8	0
Vegan cooking cream (soy-based)	2262	N/A	N/A	N/A	Vegetable oils	N/A	2.2	N/A	N/A	N/A	N/A	N/A	N/A	N/A	N/A	N/A	N/A	N/A	N/A	N/A	N/A	N/A	N/A	N/A	N/A	N/A	N/A	N/A	N/A
plant-based butter alternative	Eetmeter	N/A	N/A	N/A	Vegetable oils	N/A	0.5	N/A	N/A	N/A	N/A	N/A	N/A	N/A	N/A	N/A	N/A	N/A	N/A	N/A	N/A	N/A	N/A	N/A	N/A	N/A	N/A	N/A	N/A
Golden raisins	2379	Raisins	880	FRDA	Dried fruit and berry products	0.76	3.23409	62.0945	98.3164	93.1418	16.5585	7.76182	62.0945	13.4538	72.4436	6.20945	93.1418	403.615	62.0945	113.84	108.665	150.062	82.7927	212.156	67.2691	0.01	0	11.1	0
Walnuts	206	Walnuts (dried)	647	FRIDA	Nuts	0.75	14.0715	560	1060	422	253	261	664	475	503	198	690	2220	358	639	1530	3040	750	558	770	0	8.7	39.2	0
Nutritional yeast flakes	1025	Yeast (dried)	1199	FRIDA	Yeast and baking powder	0.65	32.4672	1822.72	2449.28	2734.08	501.248	125.312	1367.04	1196.16	1822.72	444.288	2278.4	1879.68	740.48	2164.48	3531.52	4727.68	1765.76	1196.16	1879.68	0	0	32	0
Nutmeg (ground)	825	N/A	N/A	N/A	Herbs and spices	N/A	6	N/A	N/A	N/A	N/A	N/A	N/A	N/A	N/A	N/A	N/A	N/A	N/A	N/A	N/A	N/A	N/A	N/A	N/A	N/A	N/A	N/A	N/A
Red chili pepper	2524	N/A	N/A	N/A	Herbs and spices	N/A	1.8	N/A	N/A	N/A	N/A	N/A	N/A	N/A	N/A	N/A	N/A	N/A	N/A	N/A	N/A	N/A	N/A	N/A	N/A	N/A	N/A	N/A	N/A
Lovage (fresh)	Eetmeter	N/A	N/A	N/A	Herbs and spices	N/A	0	0	0	0	0	0	0	0	0	0	0	0	0	0	0	0	0	0	0	0	0	0	0
Vegetable stock	1528	Stock from cube (prepared)	277	FRIDA	Bouillon, extracts and the like	0.65	0.28125	0	0	0	0	0	0	0	0	0	0	0	0	0	0	0	0	0	0	0	0	1.9	0
Hachee (vegan stew)
Onion	63	Onion (raw)	716	FRIDA	Root and tuber vegetables	0.65	1.24583	23.92	41.86	39.8667	9.36867	7.57467	27.9067	14.352	21.9267	15.3487	29.9	169.433	14.352	27.9067	73.7533	263.12	25.9133	16.9433	21.9267	0.01	0	6.1	0
Garden Gourmet vegan chicken	Eetmeter	Plant-Based Chicken Pieces 1	2231	REF1**	Meat substitutes and dairy substitutes	0.9	19.6	1009.77	1723.85	1429.17	246.408	310.776	1105.32	794.54	870.977	180.23	1048.99	1604.17	570.259	N/A	N/A	N/A	926.293	1163.65	1154.6	N/A	N/A	N/A	N/A
Daris roux bruin	Manufacturer	N/A	N/A	N/A	N/A	N/A	N/A	N/A	N/A	N/A	N/A	N/A	N/A	N/A	N/A	N/A	N/A	N/A	N/A	N/A	N/A	N/A	N/A	N/A	N/A	N/A	N/A	N/A	N/A
Olive oil	601	Olive oil	1467	FRIDA	Vegetable fats	0.65	0	0	0	0	0	0	0	0	0	0	0	0	0	0	0	0	0	0	0	0	0	0.3	0
Apple syrup	427	N/A	N/A	N/A	N/A	N/A	N/A	N/A	N/A	N/A	N/A	N/A	N/A	N/A	N/A	N/A	N/A	N/A	N/A	N/A	N/A	N/A	N/A	N/A	N/A	N/A	N/A	N/A	N/A
Vegetarian gravy	1492	Stock from cube (prepared)	277	FRIDA	Bouillon, extracts and the like	0.65	0.28125	0	0	0	0	0	0	0	0	0	0	0	0	0	0	0	0	0	0	0	0	1.9	0
Natural vinegar	2615	Rice vinegar	1946	USDA	Other	0.95	0	0	0	0	0	0	0	0	0	0	0	0	0	0	0	0	0	0	0	0	0	0	0
Vegetable stock	1528	Stock from cube (prepared)	277	FRIDA	Bouillon, extracts and the like	0.65	0.28125	0	0	0	0	0	0	0	0	0	0	0	0	0	0	0	0	0	0	0	0	1.9	0
Salt	2953	Salt, table	N/A	FRIDA	Miscellaneous foods	N/A	0	0	0	0	0	0	0	0	0	0	0	0	0	0	0	0	0	0	0	0	0	0	0
Bay leaf	828	N/A	N/A	N/A	N/A	N/A	N/A	N/A	N/A	N/A	N/A	N/A	N/A	N/A	N/A	N/A	N/A	N/A	N/A	N/A	N/A	N/A	N/A	N/A	N/A	N/A	N/A	N/A	N/A
Cloves	828	N/A	N/A	N/A	N/A	N/A	N/A	N/A	N/A	N/A	N/A	N/A	N/A	N/A	N/A	N/A	N/A	N/A	N/A	N/A	N/A	N/A	N/A	N/A	N/A	N/A	N/A	N/A	N/A
Lentil pasta pesto with soy mince
Red lentil penne	Eetmeter	Lentils (raw)	285	FRIDA	Fresh legumes	0.75	25	923.496	1766.69	1967.45	293.11	923.496	1244.71	682.584	923.496	0	1124.26	1686.38	722.736	1003.8	4015.2	3493.22	883.344	1003.8	1365.17	0	0	40.32	0
Broccoli	920	Broccoli (cooked)	914	FRIDA	Leaf and stem vegetables	0.65	2.38125	91.44	125.73	121.92	34.29	26.67	87.63	0	102.87	26.67	114.3	148.59	53.34	0	0	0	0	0	0	0	0	40.1	0
Zucchini	922	Zucchini (raw)	56	FRIDA	Fruit -Vegetables	0.65	1.26562	20.35	57.8625	60.8625	0	13.9375	35.525	31.9625	31.075	14.1125	47.1875	68	20.2375	47.25	130.912	177.75	38.4125	15.5125	54.5125	0.01	0	9.5	0
Garlic	830	Garlic (raw)	205	FRIDA	Herbs	0.65	6.4	215.04	307.2	276.48	75.776	64.512	184.32	80.896	153.6	65.536	286.72	634.88	112.64	133.12	491.52	808.96	204.8	100.352	194.56	0	0	23.2	0
Olive oil	601	Olive oil	1467	FRIDA	Vegetable fats	0.65	0	0	0	0	0	0	0	0	0	0	0	0	0	0	0	0	0	0	0	0	0	0.3	0
Pesto
Vegan Parmesan Prosociano (Flora)	Eetmeter	N/A	N/A	N/A	N/A	N/A	0	N/A	N/A	N/A	N/A	N/A	N/A	N/A	N/A	N/A	N/A	N/A	N/A	N/A	N/A	N/A	N/A	N/A	N/A	N/A	N/A	N/A	N/A
basil leaves	1220	Dried basil	1935	USDA	spices and herbs	0.95	23	1060	1850	1150	320	190	1250	750	760	260	1450	1230	450	1180	3020	257	1250	2700	530	0	0	0	0
Cashew	199	Cashew nuts unsalted roasted	390	FRIDA	Nuts	0.75	16.8381	794.25	1429.65	889.56	301.815	311.346	857.79	540.09	667.17	260.514	1143.72	1906.2	444.78	762.48	1652.04	3971.25	889.56	762.48	921.33	0	0	61	0
Sun-dried tomatoes	2378	Sun-dried tomato	169	FRIDA	Fruit -Vegetables	0.65	14.1125	338.7	519.34	519.34	121.932	182.898	361.28	248.38	361.28	103.868	361.28	338.7	214.51	406.44	1964.46	5193.4	338.7	270.96	383.86	0	0	105	0
Vegan minced meat (NoMince)	Manufacturer	Plant-Based Minced Meat 3	2232	REF1**	Meat substitutes and dairy substitutes	0.9	24	1421.56	2420.36	1976.05	305.389	384.431	1697.01	1111.38	1221.56	425.15	1453.89	2185.63	795.21	N/A	N/A	N/A	1291.02	1537.72	1602.4	N/A	N/A	N/A	N/A
Nutritional yeast flakes	1025	Yeast (dried)	1199	FRIDA	Yeast and baking powder	0.65	32.4672	1822.72	2449.28	2734.08	501.248	125.312	1367.04	1196.16	1822.72	444.288	2278.4	1879.68	740.48	2164.48	3531.52	4727.68	1765.76	1196.16	1879.68	0	0	32	0
Sunflower oil	317	Sunflower oil	1382	FRIDA	Vegetable fats	0.65	0	0	0	0	0	0	0	0	0	0	0	0	0	0	0	0	0	0	0	0	0	0.2	0
Chickpea curry
Chickpeas	3185	Chickpeas boiled/ canned	1812	FRIDA	Canned legumes	0.75	6.237	320.5	584	515	118	84.5	450.5	234.5	290	80.85	354	654	196.5	330	861.5	1125	305	248	412.5	0	0	42.8	0
Red lentils	5174	Lentils, fresh, uncooked	2024	MEXT	Legumes	0.75	23.2	1100	1800	1700	210	260	1200	740	1000	170	1300	2000	630	1000	2700	3800	990	850	1300	0	0	0	0
Coconut milk 18%	2290	Coconut milk	1939	USDA	milk and milkproducts	0.95	2	79	150	89	38	40	102	62	74	24	122	331	46	103	197	462	96	83	104	0	0	0	0
Tomato	60	Tomato (raw)	52	FRIDA	Fruit -Vegetables	0.65	0.782639	36.3144	31.3056	36.3144	8.76556	6.51156	21.2878	28.8011	21.2878	7.63856	22.54	28.8011	12.5222	20.0356	88.9078	212.878	22.54	25.0444	27.5489	0.18	0.32	6.7	0.4
Water	598	N/A	N/A	N/A	N/A	N/A	0	0	0	0	0	0	0	0	0	0	0	0	0	0	0	0	0	0	0	0	0	0	0
Eggplant	10	Eggplant	69	FRIDA	Fruit -Vegetables	0.65	0.882812	0	40.8875	41.7375	0	5.75	0	0	26.325	2.775	34.625	32.6	0	29.9125	99.8875	115.05	26.4	15.675	30.25	3.4	0.02	6.9	0.3
Plant-based cream 31% (Flora)	Eetmeter	N/A	N/A	N/A	N/A	N/A	0.1	N/A	N/A	N/A	N/A	N/A	N/A	N/A	N/A	N/A	N/A	N/A	N/A	N/A	N/A	N/A	N/A	N/A	N/A	N/A	N/A	N/A	N/A
Onion	63	Onion (raw)	716	FRIDA	Root and tuber vegetables	0.65	1.24583	23.92	41.86	39.8667	9.36867	7.57467	27.9067	14.352	21.9267	15.3487	29.9	169.433	14.352	27.9067	73.7533	263.12	25.9133	16.9433	21.9267	0.01	0	6.1	0
Spring onion	2737	N/A	N/A	N/A	N/A	N/A	1.5	N/A	N/A	N/A	N/A	N/A	N/A	N/A	N/A	N/A	N/A	N/A	N/A	N/A	N/A	N/A	N/A	N/A	N/A	N/A	N/A	N/A	N/A
Salt	2953	Salt, table	N/A	FRIDA	Miscellaneous foods	N/A	0	0	0	0	0	0	0	0	0	0	0	0	0	0	0	0	0	0	0	0	0	0	0
Garlic paste	830	Garlic	205	FRIDA	Herbs	0.65	6.4	215.04	307.2	276.48	75.776	64.512	184.32	80.896	153.6	65.536	286.72	634.88	112.64	133.12	491.52	808.96	204.8	100.352	194.56	0	0	23.2	0
Cornstarch	215	Cornstarch	179	FRIDA	Starch products	0.7	0.7973	34.84	61.64	29.48	18.76	9.38	42.88	22.78	26.8	11.256	52.26	60.3	17.42	46.9	71.02	120.6	36.18	36.18	40.2	0	0	0	0
Turmeric powder	USDA	N/A	N/A	N/A	N/A	N/A	N/A	N/A	N/A	N/A	N/A	N/A	N/A	N/A	N/A	N/A	N/A	N/A	N/A	N/A	N/A	N/A	N/A	N/A	N/A	N/A	N/A	N/A	N/A
Cayenne pepper	1225	N/A	N/A	N/A	N/A	N/A	N/A	N/A	N/A	N/A	N/A	N/A	N/A	N/A	N/A	N/A	N/A	N/A	N/A	N/A	N/A	N/A	N/A	N/A	N/A	N/A	N/A	N/A	N/A
Brown rice (cooked)	712	Brown rice (raw)	76	FRIDA	Grain and groats	0.7	6.94144	282.88	500.48	239.36	152.32	76.16	348.16	184.96	217.6	91.392	424.32	489.6	141.44	380.8	576.64	979.2	293.76	293.76	326.4	0	0	9.1	0
Green lentil risotto
Corn	2900	N/A	N/A	N/A	Fruit-Vegetable	0.65	2.9	N/A	N/A	N/A	N/A	N/A	N/A	N/A	N/A	N/A	N/A	N/A	N/A	N/A	N/A	N/A	N/A	N/A	N/A	N/A	N/A	N/A	N/A
Plant-based cream 31% (Flora)	Eetmeter	N/A	N/A	N/A	Vegetable oils	N/A	0.1	N/A	N/A	N/A	N/A	N/A	N/A	N/A	N/A	N/A	N/A	N/A	N/A	N/A	N/A	N/A	N/A	N/A	N/A	N/A	N/A	N/A	N/A
plant-based butter alternative	Eetmeter	N/A	N/A	N/A	Vegetable oils	N/A	0.5	N/A	N/A	N/A	N/A	N/A	N/A	N/A	N/A	N/A	N/A	N/A	N/A	N/A	N/A	N/A	N/A	N/A	N/A	N/A	N/A	N/A	N/A
Green lentils	970	Lentils (raw)	285	FRIDA	Fresh legumes	0.75	8.9625	329.82	630.96	702.66	104.682	329.82	444.54	243.78	329.82	0	401.52	602.28	258.12	358.5	1434	1247.58	315.48	358.5	487.56	0	0	14.4	0
Plant-based cream 31% (Flora)	Eetmeter	N/A	N/A	N/A	Vegetable oils	N/A	0.1	N/A	N/A	N/A	N/A	N/A	N/A	N/A	N/A	N/A	N/A	N/A	N/A	N/A	N/A	N/A	N/A	N/A	N/A	N/A	N/A	N/A	N/A
Vegan Parmesan Prosociano (Flora)	Eetmeter	N/A	N/A	N/A	N/A	N/A	0	N/A	N/A	N/A	N/A	N/A	N/A	N/A	N/A	N/A	N/A	N/A	N/A	N/A	N/A	N/A	N/A	N/A	N/A	N/A	N/A	N/A	N/A
Celery leaves	1235	N/A	N/A	N/A	N/A	N/A	0	N/A	N/A	N/A	N/A	N/A	N/A	N/A	N/A	N/A	N/A	N/A	N/A	N/A	N/A	N/A	N/A	N/A	N/A	N/A	N/A	N/A	N/A
Mixed mushrooms	19	Mushroom (raw)	927	FRIDA	Canned vegetable products	0.65	2.5	68.2875	110.65	88.45	3.25	9.125	65.325	7.2875	85.8125	29.4625	87.0625	53.5	39.2125	185.375	120.287	224.625	74.85	105.825	68.625	0	0	20.4	0
soy-based vegan chicken pieces	Eetmeter	Plant-Based Chicken Pieces 1	2231	REF1**	Meat substitutes and dairy substitutes	0.9	19.6	1009.77	1723.85	1429.17	246.408	310.776	1105.32	794.54	870.977	180.23	1048.99	1604.17	570.259	N/A	N/A	N/A	926.293	1163.65	1154.6	N/A	N/A	N/A	N/A
Eggplant pilaf with bean cassoulet
Brown rice (cooked)	712	Brown rice (raw)	76	FRIDA	Grain and groats	0.7	6.94144	282.88	500.48	239.36	152.32	76.16	348.16	184.96	217.6	91.392	424.32	489.6	141.44	380.8	576.64	979.2	293.76	293.76	326.4	0	0	9.1	0
Onion	63	Onion (raw)	716	FRIDA	Root and tuber vegetables	0.65	1.24583	23.92	41.86	39.8667	9.36867	7.57467	27.9067	14.352	21.9267	15.3487	29.9	169.433	14.352	27.9067	73.7533	263.12	25.9133	16.9433	21.9267	0.01	0	6.1	0
Garlic	830	Garlic	205	FRIDA	Herbs	0.65	6.4	215.04	307.2	276.48	75.776	64.512	184.32	80.896	153.6	65.536	286.72	634.88	112.64	133.12	491.52	808.96	204.8	100.352	194.56	0	0	23.2	0
Chickpea	3185	Chickpeas boiled/ canned	1812	FRIDA	Canned legumes	0.75	6.237	320.5	584	515	118	84.5	450.5	234.5	290	80.85	354	654	196.5	330	861.5	1125	305	248	412.5	0	0	42.8	0
Cauliflower	15	Cauliflower, cooked	2078	MEXT	Fruit -Vegetables	0.75	2.7	98	160	170	42	33	100	74	110	32	140	110	53	170	230	330	110	99	130	0	0	0	0
Tomato	60	Tomato (raw)	52	FRIDA	Fruit -Vegetables	0.65	0.782639	36.3144	31.3056	36.3144	8.76556	6.51156	21.2878	28.8011	21.2878	7.63856	22.54	28.8011	12.5222	20.0356	88.9078	212.878	22.54	25.0444	27.5489	0.18	0.32	6.7	0.4
Eggplant	10	Eggplant	69	FRIDA	Fruit -Vegetables	0.65	0.882812	0	40.8875	41.7375	0	5.75	0	0	26.325	2.775	34.625	32.6	0	29.9125	99.8875	115.05	26.4	15.675	30.25	3.4	0.02	6.9	0.3
Vegan minced meat (NoMince)	Manufacturer	Plant-Based Minced Meat 3	2232	REF1**	Meat substitutes and dairy substitutes	0.9	24	1421.56	2420.36	1976.05	305.389	384.431	1697.01	1111.38	1221.56	425.15	1453.89	2185.63	795.21	N/A	N/A	N/A	1291.02	1537.72	1602.4	N/A	N/A	N/A	N/A
Vegan Parmesan Prosociano (Flora)	Eetmeter	N/A	N/A	N/A	N/A	N/A	0	N/A	N/A	N/A	N/A	N/A	N/A	N/A	N/A	N/A	N/A	N/A	N/A	N/A	N/A	N/A	N/A	N/A	N/A	N/A	N/A	N/A	N/A
Aquafaba	Eetmeter	N/A	N/A	N/A	N/A	N/A	2.5	N/A	N/A	N/A	N/A	N/A	N/A	N/A	N/A	N/A	N/A	N/A	N/A	N/A	N/A	N/A	N/A	N/A	N/A	N/A	N/A	N/A	N/A
Breadcrumbs	1013	Breadcrumbs	192	FRIDA	Bread	0.7	10.7007	465.25	800.23	260.54	173.073	204.71	558.3	260.54	316.37	111.66	539.69	428.03	241.93	353.59	521.08	3424.24	446.64	1228.26	558.3	0	0	14.6	0
Green lentils	970	Lentils (raw)	285	FRIDA	Fresh legumes	0.75	8.9625	329.82	630.96	702.66	104.682	329.82	444.54	243.78	329.82	0	401.52	602.28	258.12	358.5	1434	1247.58	315.48	358.5	487.56	0	0	14.4	0
Black beans	5176	Black beans boiled/ canned	1814	FRIDA	Canned legumes	0.75	6.6264	366.5	696.5	586	102.5	77	497.5	301	364	100.7	437	490	234	339	991.5	1195	328.5	292	512	0	0	23.2	0
Kidney beans	3184	Chili beans (red kidney beans in chilisauce)	1809	FRIDA	Canned legumes	0.75	4.488	218.5	399.5	349	49	66.5	302	173	236	59.5	269	300	151	222	609.5	860.5	203	203	319	0	0	20.2	0
Red bell pepper	884	Red bell pepper	38	FRIDA	Fruit -Vegetables	0.65	0.922321	28.0386	36.8929	42.7957	7.37857	7.37857	28.0386	13.7241	29.5143	5.31257	42.7957	35.4171	14.7571	35.4171	121.009	126.911	30.99	23.6114	44.2714	0	0.003	5.6	0
Smoked garlic	830	Garlic	205	FRIDA	Herbs	0.65	6.4	215.04	307.2	276.48	75.776	64.512	184.32	80.896	153.6	65.536	286.72	634.88	112.64	133.12	491.52	808.96	204.8	100.352	194.56	0	0	23.2	0
Vegetable Besengek (Indonesian stew)with rice
Onion	63	Onion (raw)	716	FRIDA	Root and tuber vegetables	0.65	1.24583	23.92	41.86	39.8667	9.36867	7.57467	27.9067	14.352	21.9267	15.3487	29.9	169.433	14.352	27.9067	73.7533	263.12	25.9133	16.9433	21.9267	0.01	0	6.1	0
Garlic	830	Garlic	205	FRIDA	Herbs	0.65	6.4	215.04	307.2	276.48	75.776	64.512	184.32	80.896	153.6	65.536	286.72	634.88	112.64	133.12	491.52	808.96	204.8	100.352	194.56	0	0	23.2	0
Red chili pepper	2524	N/A	N/A	N/A	Herbs and spices	N/A	1.8	N/A	N/A	N/A	N/A	N/A	N/A	N/A	N/A	N/A	N/A	N/A	N/A	N/A	N/A	N/A	N/A	N/A	N/A	N/A	N/A	N/A	N/A
Turmeric powder	USDA	N/A	N/A	N/A	N/A	N/A	N/A	N/A	N/A	N/A	N/A	N/A	N/A	N/A	N/A	N/A	N/A	N/A	N/A	N/A	N/A	N/A	N/A	N/A	N/A	N/A	N/A	N/A	N/A
Ground coriander seed	Eetmeter	N/A	N/A	N/A	Hebs and spices	N/A	N/A	N/A	N/A	N/A	N/A	N/A	N/A	N/A	N/A	N/A	N/A	N/A	N/A	N/A	N/A	N/A	N/A	N/A	N/A	N/A	N/A	N/A	N/A
Ground cumin seed	827	N/A	N/A	N/A	N/A	N/A	N/A	N/A	N/A	N/A	N/A	N/A	N/A	N/A	N/A	N/A	N/A	N/A	N/A	N/A	N/A	N/A	N/A	N/A	N/A	N/A	N/A	N/A	N/A
Sunflower oil	317	Sunflower oil	1382	FRIDA	Vegetable fats	0.65	0	0	0	0	0	0	0	0	0	0	0	0	0	0	0	0	0	0	0	0	0	0.2	0
Lemongrass	1236	N/A	N/A	N/A	N/A	N/A	N/A	N/A	N/A	N/A	N/A	N/A	N/A	N/A	N/A	N/A	N/A	N/A	N/A	N/A	N/A	N/A	N/A	N/A	N/A	N/A	N/A	N/A	N/A
Kaffir lime leaves	Eetmeter	N/A	N/A	N/A	N/A	N/A	N/A	N/A	N/A	N/A	N/A	N/A	N/A	N/A	N/A	N/A	N/A	N/A	N/A	N/A	N/A	N/A	N/A	N/A	N/A	N/A	N/A	N/A	N/A
Galangal	Eetmeter	N/A	N/A	N/A	N/A	N/A	N/A	N/A	N/A	N/A	N/A	N/A	N/A	N/A	N/A	N/A	N/A	N/A	N/A	N/A	N/A	N/A	N/A	N/A	N/A	N/A	N/A	N/A	N/A
Coconut milk 18%	2290	Coconut milk	1939	USDA	milk and milkproducts	0.95	2	79	150	89	38	40	102	62	74	24	122	331	46	103	197	462	96	83	104	0	0	0	0
Green beans	139		680	FRIDA	Canned legumes	0.65	1.5	57.6	84	91.2	21.84	6	40.8	31.2	62.4	16.56	74.4	55.2	28.8	74.4	204	156	50.4	45.6	105.6	0	0.003	14.7	0
Brown rice (cooked)	712	Brown rice (raw)	76	FRIDA	Grain and groats	0.7	6.94144	282.88	500.48	239.36	152.32	76.16	348.16	184.96	217.6	91.392	424.32	489.6	141.44	380.8	576.64	979.2	293.76	293.76	326.4	0	0	9.1	0
soy-based vegan chicken pieces	Eetmeter	Plant-Based Chicken Pieces 1	2231	REF1**	Meat substitutes and dairy substitutes	0.9	19.6	1009.77	1723.85	1429.17	246.408	310.776	1105.32	794.54	870.977	180.23	1048.99	1604.17	570.259	N/A	N/A	N/A	926.293	1163.65	1154.6	N/A	N/A	N/A	N/A
Vegetable quiche
Spinach	51	Spinach	50	FRIDA	Leaf and stem vegetables	0.65	2.625	84	151.2	121.8	26.46	3.78	121.8	63	92.4	42	121.8	142.8	46.2	113.4	231	294	105	84	100.8	2.6	0.01	19.3	0.1
Plant-based cream 15% (Flora)	Eetmeter	N/A	N/A	N/A	Vegetable fats	N/A	1.3	N/A	N/A	N/A	N/A	N/A	N/A	N/A	N/A	N/A	N/A	N/A	N/A	N/A	N/A	N/A	N/A	N/A	N/A	N/A	N/A	N/A	N/A
Leek	37	Leek, frozen	1833	FRIDA	Frozen vegetables	0.65	0.875	0	45.4	45.05	0	13.5	0	0	26.6	0	34.15	31.9	0	35.45	68.95	129.5	30.85	26.55	31.1	0	0	9.5	0
Shallot	63	Onion (raw)	716	FRIDA	Root and tuber vegetables	0.65	1.24583	23.92	41.86	39.8667	9.36867	7.57467	27.9067	14.352	21.9267	15.3487	29.9	169.433	14.352	27.9067	73.7533	263.12	25.9133	16.9433	21.9267	0.01	0	6.1	0
Vegan minced meat (NoMince)	Manufacturer	Plant-Based Minced Meat 3	2232	REF1**	Meat substitutes and dairy substitutes	0.9	24	1421.56	2420.36	1976.05	305.389	384.431	1697.01	1111.38	1221.56	425.15	1453.89	2185.63	795.21	N/A	N/A	N/A	1291.02	1537.72	1602.4	N/A	N/A	N/A	N/A
Thyme	Eetmeter	N/A	N/A	N/A	Herbs	N/A	N/A	N/A	N/A	N/A	N/A	N/A	N/A	N/A	N/A	N/A	N/A	N/A	N/A	N/A	N/A	N/A	N/A	N/A	N/A	N/A	N/A	N/A	N/A
Vegan Parmesan Prosociano (Flora)	Eetmeter	N/A	N/A	N/A	N/A	N/A	0	N/A	N/A	N/A	N/A	N/A	N/A	N/A	N/A	N/A	N/A	N/A	N/A	N/A	N/A	N/A	N/A	N/A	N/A	N/A	N/A	N/A	N/A
Lentils	970	Lentils (raw)	285	FRIDA	Fresh legumes	0.75	8.9625	329.82	630.96	702.66	104.682	329.82	444.54	243.78	329.82	0	401.52	602.28	258.12	358.5	1434	1247.58	315.48	358.5	487.56	0	0	14.4	0
Vegan puff pastry	Manufacturer	Puff pastry cookies	2206	MEXT	Cereal products and types of flour	0.9	5.7	210	420	130	100	160	300	180	170	72	260	220	140	180	250	2100	210	710	290	N/A	N/A	N/A	N/A
Sun-dried tomatoes	2378	Sun-dried tomato	169	FRIDA	Fruit -Vegetables	0.65	14.1125	338.7	519.34	519.34	121.932	182.898	361.28	248.38	361.28	103.868	361.28	338.7	214.51	406.44	1964.46	5193.4	338.7	270.96	383.86	0	0	105	0
Mixed lettuce	2346	Loose-leaf lettuce	591	FRIDA	Leaf and stem vegetables	0.65	1.3625	87.2	82.84	87.2	16.786	16.786	56.68	32.7	61.04	9.374	74.12	74.12	23.98	58.86	148.24	189.66	58.86	50.14	41.42	0	0	13.6	0
Tomato	60	Tomato (raw)	52	FRIDA	Fruit -Vegetables	0.65	0.782639	36.3144	31.3056	36.3144	8.76556	6.51156	21.2878	28.8011	21.2878	7.63856	22.54	28.8011	12.5222	20.0356	88.9078	212.878	22.54	25.0444	27.5489	0.18	0.32	6.7	0.4
* source digestibility factor:	doi: 10.1007/s00394-023-03135-7
**REF1:	doi.org/10.1017/S000711452510408X
N/A means that there is no amino acid availability of this product available.

## Sheet: Preperation steps
Hazelnut pancakes with mango smoothie						Temp.	Time
1	Mix chickpea flour, plant protein powder, salt, and baking soda in a bowl.
2	Gradually add the plant-based cooking cream and whisk until you have a smooth batter.
3	Stir in the sunflower oil. Let the batter rest for 10–15 minutes so the flour can absorb the moisture and the baking soda can start reacting.
4	Heat a frying pan over medium-high heat and lightly grease it.
5	Spoon portions of about 60 g of batter into the pan.
6	Cook for 2–3 minutes per side until golden brown and cooked through.
7	Spread with the hazelnut paste.
1	For the mango smoothie, blend all the ingredients together until smooth.
2	Serve together with the pancakes.
Overnight oats						Temp.	Time
1	Place all the ingredients for the oats in a jar. Close it tightly and shake vigorously until everything is well combined. Let it sit in the fridge overnight.
2	Stir the oats well the next morning and transfer them to a bowl.
3	Top with: fruit, sunflower seeds, and nuts.
4
5
6
7
8
Banana peanut butter sandwich						Temp.	Time
1	Spread the peanut butter evenly over both slices of bread with a knife.
2	Slice the banana into thin pieces and chop the cashew nuts, then sprinkle them over both slices of bread spread with peanut butter.
3
4
5
6
7
8
Blueberry breakfast smoothie						Temp.	Time
1	Mix all the ingredients together in a blender until you have a smoothie.
2
3
4
5
6
7
8
Soy quark with fruits and muesli						Temp.	Tijd
1	Put the plant-quark yogurt in a bowl.
2	Add the walnuts, pumpkin seeds, apple, and muesli to it.
3
4
5
6
7
8
Almond and apple sandwich						Temp.	Time
1	Spread the almond butter evenly over both slices of bread with a knife.
2	Slice the cucumber into thin pieces and chop the almonds, then sprinkle them over both slices of bread spread with almond butter.
3
4
5
6
7
8
Soy based quark bowl						Temp.	Time
1	Put the plant-based quark in a bowl
2	Add oats, nuts, fruit and maple syrup (optional) to it
3
4
5
6
7
8
Mango smoothie						Temp.	Time
1	Mix all the ingredients together in a blender until you have a smoothie.
2
3
4
5
6
7
8
Strawberry smoothie						Temp.	Time
1	Mix all the ingredients together in a blender until you have a smoothie.
2
3
4
5
6
7
8
Carrot banana cake						Temp.	Time
1	Mix the walnuts, flaxseeds, and grated carrot together and set aside.
2	Mix the dry ingredients (flour, baking soda, baking powder, spices, salt, and almond powder).
3	Mix the sunflower oil with the applesauce, plant-based cream, and water.
4	Now combine the nuts with the dry ingredients and mix in the liquid ingredients, then pour the mixture into a springform pan.
5	Bake the whole thing in the oven at 170°C (338°F) for 45 minutes.					170	45 min.
6
7
8
Waffle with lentil spread						Temp.	Time
1	Cook the red lentils until soft
2	Blend the canned lentils in a blender until smooth.
3	Add the vegan cream, paprika powder, and spice mix (blend until you get a smooth mixture).
4	Add the cooked lentils and sunflower seeds and blend until you achieve a pâté-like texture.
5	Spread the pâté on the waffle.
6
7
8
Date and almond protein bar						Temp.	Time
1	Mix all the ingredients together except for the chocolate.
2	Press this mixture into a shallow (black) gastronorm tray. It should weigh 2 kg.
3	Let it set in the cold storage.
4	Portion it into 40 or 50-gram pieces (3 cm by 9.5 cm).
5	Melt the dark chocolate at a low temperature.
6	Dip the portions in the chocolate (bakery style).
7	A whole bar weighs 40 or 50 grams.
8
Lupin-based egg muffin						Temp.	Time
1	Mix the plant-based egg, cream, baking soda, and chickpea flour in a bowl and whisk until airy.
2	Add the tomato paste, almond flour, salt, and curry powder and mix well.
3	Add the vegetables, olive oil, and cheese and mix everything together.
4	Grease the molds with fat.
5	Fill the molds to the correct weight.
6	Bake at 175°C (347°F) for 20 minutes.					175	20 min.
7	Check with a skewer to see if the muffin is cooked through.
8
Fruit salad with soy yoghurt dip						Temp.	Time
1	Put the plant-based yoghurt in a bowl
2	Cut the fruit into pieces and serve alongside the plant-based yoghurt
3
4
5
6
7
8
Poke bowl						Temp.	Time
1	Cook the rice until tender and drain. Let the rice cool and season it with some sushi vinegar.
2	Fry the vegan crispy chicken burgers in sunflower oil until crispy. Then cut the vegan crispy chicken burgers into pieces.
3	Peel and dice the mango. Slice the cucumber and radish, and cut the spring onion into rings.
4	Assemble the bowl by placing the rice along with the mango, chicken burger, edamame, lentils, cucumber, radish, spring onion, and ginger.
5	Finish the bowl with the vinaigrette and some furikake.
6
7
8
Veggie omelette with roasted pepper spread						Temp.	Time
1	Mix the Plant B egg with the plant-based cream.
2	Lightly sauté the vegetables in a pan and pour the lupin-egg mixture over them.
3	Cook a nice omelet by carefully rolling it without browning.
4	Spread the Maza Muhmara spread on the bread.
5	Place the omelet on top and serve.
6
7
8
Mediterranean tomato soup						Temp.	Time
1	Pour the water over the tabbouleh, add the olive oil, and mix everything well. Cover the tabbouleh and refrigerate for at least one hour.
2	Bring two liters of water to a boil and gradually add the measured soup powder while stirring. Simmer the soup gently for 5 minutes.						10-12 min.
3	Roast the kidney beans in the oven at 180°C (356°F) with a little oil until they pop open.					180	ca. 15 min.
4	Spoon the tabbouleh into soup bowls and ladle the soup on top.
5	Sprinkle the roasted kidney beans over the soup and garnish with some chives.
6
7
8
Sandwich with chickpea and paprika spread						Temp.	Time
1	Grill the vegetables.
2	Spread hummus on one slice of bread and paprika spread on the other.
3	Top the slices of bread with the grilled vegetables.
4
5
6
7
8
Sandwich with pea spread						Temp.	Time
1	Mix the peas, mint, lemon, and vegan Parmesan with a little oil until you get a smooth paste.
2	Spread the pea spread on both slices of bread.
3
4
5
6
7
8
Spinach pie with soy mince						Temp.	Time
1	Chop the leek and shallot.
2	Sauté the spinach with the leek and shallot.
3	Cook the plant-based minced meat.
4	Then mix it with the plant-based cream and the other ingredients.
5	Spread the mixture over the puff pastry in a quiche pan and bake in the oven.					170	20
6
7
8
Sweet potato and bean salad						Temp.	Time
1	Mix the potatoes with the oil and salt.
2	Bake the potatoes in the oven at 200°C (392°F) until cooked through and nicely browned.					200	25-35 min.
3	Cool them down to below 7°C (44.6°F).						1-2 uur
4	Prepare the dressing.
5	Mix the potatoes, beans, and dressing, and season to taste.
6
7
8
Apple cinnamon dessert						Temp.	Time
1	Cut the apple cubes.
2	Roast the walnuts in the oven at 180°C (356°F) for 5 minutes.					180	5 min
3	Roughly chop the nuts.
4	Spoon the plant-based yogurt into a bowl
5	Stir the apple cubes into the yogurt.
6	Season with a pinch of cinnamon.
7	Divide the mixture into glasses and garnish with the roasted walnuts.
8
Strawberry vanilla swirl						Temp.	Time
1	Thaw the strawberries in a large bowl in the refrigerator.						± 4–6h in the fridge
2	Place the thawed strawberries in a blender and blend into a sauce.
3	Spoon the plant-based yogurt into the glass with a spoon or use a piping bag.
4	Pour the vanilla dessert on top.
5	Garnish with the strawberry sauce.
6
7
8
Chicory casserole with Dutch-style soy beef stew						Temp.	Time
1	Soak the raisins in water						60 min
2	Roughly chop the lovage					100ºC	15 min
3	Grate the cheese					100ºC	15 min
4	Toast the walnuts briefly on a tray in the oven					180ºC	3 min
5	Cook the potatoes until tender and drain					100ºC	15 min
6	Roughly mash the potatoes and season with chili, vegetable stock, nutmeg, and cooking cream
7	Add the endive, lovage, and nutritional yeast flakes, and warm everythin in the oven
8	Using a portion scoop, form a ring of the mash in the center of the plate
9	Place the remaining ingredients on the mash and finish by garnishing with the walnuts.
Stew						Temp.	Time
1	Sear the gourmet pieces in a pan with salt and pepper.
2	Sauté the onions and add them in.
3	Add the seasonings, cook the stew (hachee) to the desired thickness, adding water if needed.
4	Bring to a boil and thicken with roux granules.
5
6
7
8
9
Lentil pasta pesto with soy mince						Temp.	Time
1	Bring a large amount of water to a boil and cook the pasta, then drain it when done.					100	9
2	Prepare the pesto as follows: place the basil, cashew nuts, olive oil, garlic, grated cheese, and nutritional yeast flakes in a Magimix (or blender) and blend into a smooth pesto.					100	3
3	Stir-fry the minced meat and zucchini in a little sunflower oil.					150	10
4	Stir the tapenade into the pesto and mix it with the drained penne, combining gently.					100
5	Add the cooked minced meat and zucchini to the pasta.					100
6	Blanch the broccoli in a pan just before serving and keep it warm in a 1/2 GN tray (this keeps the florets intact).					100
7	To plate the dish: first arrange the broccoli florets around the edge in a large circle, then serve the pasta in the center, making sure the broccoli is visible.
8
Chickpea curry						Temp.	Time
1	Heat a pan on the stove and add a splash of sunflower oil.
2	Remove the stem and bottom of the eggplant. Slice it 1 cm thick on a slicer.
3	Cut the slices into 1 cm cubes.
4	Drain the chickpeas in a sieve.
5	Prepare the remaining ingredients.
6	Lightly sauté the onion, eggplant, and garlic.
7	Add the spices and reduce the heat.
8	Now add the coconut milk.
9	Then add the diced tomatoes, spring onion, and chickpeas.
10	Make a slurry with cornstarch and cold water, add it to the pan to lightly thicken, and cook briefly.
11
12
Green lentil risotto						Temp.	Time
1	Cook the lentils in plenty of water, then drain.
2	Sauté the mushrooms with onion and garlic.
3	Add the lentils, celery leaves, and Flora 31% to the mushroom mixture.
4	Cook the vegan chicken pieces separately and add them in.
5	Corn cream: heat the corn to 100°C (212°F) using steam and blend with the remaining ingredients.
6
7
8
9
Eggplant pilaf with bean cassoulet						Temp.	Time
1	Pilaf: Cook the brown rice with 1.5 times the amount of broth in a cocotte, cover, and bake in the oven for 20 minutes, then add the remaining ingredients.
2	Cut the eggplant into cubes and roast in the oven at 250°C (482°F) for 20 minutes.					250	20
3	Then mix with the remaining ingredients and form into balls.
4	Fry the balls in a layer of oil until golden brown.
5	Bean cassoulet: Sauté the bell peppers with the garlic and mix with the beans.
6
7
8
9
Vegetable Besengek (Indonesian stew)						Temp.	Time
1	Simmer the coconut milk with the lemongrass, kaffir lime leaves, and galangal to release the flavors.
2	Make a spice paste (boemboe) from the onion, garlic, and chili.
3	Fry the boemboe in oil.
4	Add the turmeric, coriander (ketoembar), and cumin (djintan) and fry together.
5	Strain the coconut milk and add it to the mixture.
6	Make a somewhat smooth sauce from this.
7	Add the soaked soy chicken pieces to the sauce.
8	Serve with (brown) rice and an Asian vegetable side dish, e.g., sambal green beans.
9	Garnish with fried shallots or toasted dry coconut.
Vegetable quiche						Temp.	Time
1	Chop the leek and shallot.
2	Sauté the spinach with the leek and shallot.
3	Cook the plant-based minced meat.
4	Then mix it with the Flora cream and the other ingredients.
5	Spread the mixture over the puff pastry in a quiche pan and bake in the oven.					170	20
6
7
8
9
