# Supplementary material for: Development of a blueprint for plant-derived hospital meals: a multidisciplinary co-creative study
Source: Eur J Nutr. 2026 Jun 30;65(5):187. doi: 10.1007/s00394-026-04040-5 (PMC13319423; doi:10.1007/s00394-026-04040-5)
Supplement: Supplementary file 2 — Supplementary Material 2 [file 394_2026_4040_MOESM2_ESM.xlsx]

## Sheet: Protein quality calculation
Name	Total protein (g)	∑ protein from main protein sources (g)	Protein Sources (PDi)	Proportional contribution (Ri)	Weighted mean digestibility	(wPD)	AAS his	AAS ile	AAS leu	AAS lys	AAS met+cys	AAS phe+tyr	AAS thr	AAS try	AAS val			Meal quality score (Lowest AAS * wPD)
Hazelnut pancakes + mango smoothie	16.4	14.8	Oats/soy/pea isolate	26/37/37	(0,26*0,7)+(0,37*0,94)+(0,37*1) =	0.8998	2.02663	1.7187	1.54485	1.56182	1.5185	2.58361	1.762	2.03852	1.49978			1.3497
Overnight oats	17.6	14.5	Oats/soy/pea isolate	31/42/27	(0,31*0,7)+(0,42*0,94)+(0,27*1) =	0.8818	1.94811	1.65713	1.47402	1.49037	1.60195	2.53495	1.7443	2.13236	1.46881			1.3227
Banana peanutbutter sandwich + soy drink	26.8	25.7	Wheat/peanut/cashew/soy	31/35/8/26	(0,31*0,9)+(0,35*0,75)+(0,08*0,75)+(0,26*0,94) =	0.8459	1.8552	1.41223	1.30196	1.01188	1.28073	2.23482	1.40588	2.38954	1.29366			0.8459
Blueberry smoothie	20	19.4	Soy/pea isolate/chiaseed	31/60/9	(0,31*0,94)+(0,60*1)+(0,09*0,75) =	0.9589	2.03519	1.95791	1.72795	1.91406	1.60881	2.91347	1.92154	1.89209	1.61119			1.53424
Soy quark with fruits and muesli	15.3	15.2	Soy/ walnut/oats/sunflower seeds	63/16/11/10	(0,63*0,94)+(0,16*0,75)+(0,11*0,7)+(0,10*0,75) =	0.8642	1.80218	1.54225	1.36377	1.31931	1.38848	2.38901	1.71619	2.33731	1.35048			1.12346
Almond and apple sandwich + soy drink	24.7	24.7	Wheat/almond/soy	32/41/27	(0,32*0,9)+(0,41*0,75) + (0,27*0,94) =	0.8493	1.68863	1.38894	1.26622	0.955949	1.15683	2.18545	1.4277	2.04304	1.22157			0.8493
Soy based quark bowl	18.3	17.9	Soy/oats/almond	57/15/28	(0,57*0,94)+(0,15*0,7)+(0,28*0,75) =	0.8508	1.7903	1.50305	1.3559	1.29826	1.23504	2.37769	1.68973	2.12544	1.32452			1.02096
Poke bowl	19.2	18.1	Rice/soy/soy-bean/lentil	16/39/26/19	(0,16*0,7)+(0,39*0,94)+(0,26*0,75)+(0,19*0,75) =	0.8161	1.81543	1.60151	1.39701	1.48376	1.23107	2.40058	1.83548	1.65667	1.33563			0.97932
Veggie omelette with roasted pepper spread + soy drink	23	21.6	Wheat/lupin/soy	36/32/32	(0,36*0,9)+(0,32*0,75)+(0,32*0,94) =	0.8648	1.729	1.439	1.273	1.117	1.123	2.069	1.516	1.845	1.168			0.95128
Mediterranean tomato soup + soy drink	22.6	20.6	Kidney bean/soy/wheat	12/69/19	(0,12*0,75)+(0,69*0,94)+(0,19*0,9) =	0.9096	1.92082	1.63961	1.45935	1.42614	1.29828	2.53233	1.81238	2.46956	1.35095			1.18248
Sandwich with chickpea and paprika spread + apple cinnamon dessert	19.8	18.2	Wheat/chickpea/soy	43/25/32	(0,43*0,9)+(0,25*0,75)+(0,32*0,94) =	0.8753	1.69431	1.45618	1.27542	1.12524	1.32626	2.09871	1.52782	2.10115	1.26657			0.96283
Sandwich with pea spread + apple cinnamon dessert	22.7	20.6	Wheat/pea/soy	38/29/33	(0,38*0,9)+(0,29*0,75)+(0,33*0,94) =	0.8697	1.54082	1.35033	1.21817	1.21702	1.1204	2.02098	1.51281	1.89161	1.19282			0.95667
Spinach pie with soy mince	17.4	12.7	Soy/lentil/wheat	58/24/18	(0,58*0,94)+(0,24*0,75)+(0,18*0,9) =	0.8872	1.88903	1.61904	1.43253	1.45814	1.28573	2.56107	1.87985	2.45915	1.35133			1.15336
Sweet potato and bean salad + soy drink	28.6	25.6	Lentil/white beans/soy	55/18/27	(0,55*0,75)+(0,18*0,75)+(0,27*0,94) =	0.8013	1.99404	1.61457	1.47697	1.63857	1.09628	2.61963	2.03204	2.20258	1.4179			0.88143
Chicory casserole with Dutch-style soy beef stew	24.7	20	Soy/potato/walnut	80/8/12	(0,80*0,94)+(0,08*0,55)+(0,12*0,75) =	0.886	1.73825	1.52108	1.29677	1.37428	1.19569	2.24155	1.69841	1.58321	1.24999			1.0632
Lentil pasta pesto with soy mince	32.9	28.1	Lentil/soy/cashew	53/34/13	(0,53*0,75)+(0,34*0,94)+(0,13*0,75) =	0.8146	1.88826	1.53635	1.39743	1.53622	1.14963	2.39856	1.84595	1.76626	1.31411			0.89606
Chickpea curry + fruit salad with soy yoghurt	24	21.8	Chickpea/lentil/rice /soy	38/21/14/27	(0,38*0,75)+(0,21*0,75)+(0,14*0,7)+(0,27*0,94) =	0.7943	1.74949	1.49996	1.2725	1.44557	1.166	2.18015	1.72664	1.73628	1.27225			0.95316
Green lentil risotto	34.3	29.6	Lentil/soy/mushroom	48/45/7	(0,48*0,75)+(0,45*0,94)+(0,07*0,65) =	0.8285	1.9	1.5	1.4	1.5	1.1	2.4	1.8	1.8	1.3			0.91135
Eggplant pilaf with bean cassoulet	29	23.7	Rice/soy/legumes	10/48/43	(0,10*0,7)+(0,48*0,94)+(0,43*0,75) =	0.8437	1.96163	1.69269	1.48669	1.58008	1.26321	2.59255	1.94643	2.37221	1.42609			1.09681
Vegetable Besengek	26.8	24.5	Green bean/rice/soy	7/13/80	(0,07*0,65)+(0,13*0,7)+(0,80*0,94) =	0.8885	1.7	1.5	1.3	1.4	1.2	2.3	1.7	1.5	1.3			1.0662
Vegetable quiche	22.7	15.9	Soy/lentil/wheat	53/24/23	(0,53*0,94)+(0,24*0,75)+(0,23*0,9) =	0.8852	1.81927	1.59179	1.38773	1.41099	1.26447	2.46333	1.83497	2.26412	1.33936			1.15076

## Sheet: Sensitivity test
Name	Total protein (g)	∑ protein from main protein sources (g)	Protein Sources (PDi)	Proportional contribution (Ri)	Weighted mean digestibility (lower)	(low wPD)	Weighted mean digestibility	(wPD)	Weighted mean digestibility (higher)	(high wPD)*	AAS his	AAS ile	AAS leu	AAS lys	AAS met+cys	AAS phe+tyr	AAS thr	AAS try	AAS val		Meal quality score (Lowest AAS * low wPD)	Meal quality score (Lowest AAS * wPD)	Meal quality score (Lowest AAS * high wPD)
Hazelnut pancakes + mango smoothie	16.4	14.8	Oats/soy/pea isolate	26/37/37	(0,26*0,63)+(0,37*0,846)+(0,37*0,9) =	0.8098	(0,26*0,7)+(0,37*0,94)+(0,37*1) =	0.8998	(0,26*0,77)+(0,37*0,1)+(0,37*1) =	0.9402	2.02663	1.7187	1.54485	1.56182	1.5185	2.58361	1.762	2.03852	1.49978		1.2147	1.3497	1.4103
Overnight oats	17.6	14.5	Oats/soy/pea isolate	31/42/27	(0,31*0,63)+(0,42*0,846)+(0,27*0,90) =	0.7936	(0,31*0,7)+(0,42*0,94)+(0,27*1) =	0.8818	(0,31*0,77)+(0,42*1)+(0,27*1)=	0.9287	1.94811	1.65713	1.47402	1.49037	1.60195	2.53495	1.7443	2.13236	1.46881		1.1904	1.3227	1.39305
Banana peanutbutter sandwich + soy drink	26.8	25.7	Wheat/peanut/cashew/soy	31/35/8/26	(0,31*0,81)+(0,35*0,675)+(0,08*0,675)+(0,26*0,846) =	0.7613	(0,31*0,9)+(0,35*0,75)+(0,08*0,75)+(0,26*0,94) =	0.8459	(0,31*0,99)+(0,35*0,825)+(0,08*0,825)+(0,26*1) =	0.9217	1.8552	1.41223	1.30196	1.01188	1.28073	2.23482	1.40588	2.38954	1.29366		0.7613	0.8459	0.9217
Blueberry smoothie	20	19.4	Soy/pea isolate/chiaseed	31/60/9	(0,31*0,846)+(0,60*0,90)+(0,09*0,675) =	0.863	(0,31*0,94)+(0,60*1)+(0,09*0,75) =	0.9589	(0,31*1)+(0,60*1)+(0,09*0,825) =	0.9843	2.03519	1.95791	1.72795	1.91406	1.60881	2.91347	1.92154	1.89209	1.61119		1.3808	1.53424	1.57488
Soy quark with fruits and muesli	15.3	15.2	Soy/ walnut/oats/sunflower seeds	63/16/11/10	(0,63*0,846)+(0,16*0,68)+(0,11*0,63)+(0,10*0,675) =	0.7778	(0,63*0,94)+(0,16*0,75)+(0,11*0,7)+(0,10*0,75) =	0.8642	(0,63*1)+(0,16*0,825)+(0,11*0,77)+(0,10*0,825) =	0.9292	1.80218	1.54225	1.36377	1.31931	1.38848	2.38901	1.71619	2.33731	1.35048		1.01114	1.12346	1.20796
Almond and apple sandwich + soy drink	24.7	24.7	Wheat/almond/soy	32/41/27	(0,32*0,81)+(0,41*0,675)+(0,27*0,846) =	0.7644	(0,32*0,9)+(0,41*0,75) + (0,27*0,94) =	0.8493	(0,32*0,99)+(0,41*0,825)+(0,27*1) =	0.9245	1.68863	1.38894	1.26622	0.955949	1.15683	2.18545	1.4277	2.04304	1.22157		0.7644	0.8493	0.9245
Soy based quark bowl	18.3	17.9	Soy/oats/almond	57/15/28	(0,57*0,846)+(0,15*0,63)+(0,28*0,675) =	0.7657	(0,57*0,94)+(0,15*0,7)+(0,28*0,75) =	0.8508	(0,57*1)+(0,15*0,77)+(0,28*0,825) =	0.9165	1.7903	1.50305	1.3559	1.29826	1.23504	2.37769	1.68973	2.12544	1.32452		0.91884	1.02096	1.0998
Poke bowl	19.2	18.1	Rice/soy/soy-bean/lentil	16/39/26/19	(0,16*0,63)+(0,39*0,846)+(0,26*0,675)+(0,19*0,675) =	0.7345	(0,16*0,7)+(0,39*0,94)+(0,26*0,75)+(0,19*0,75)	0.8161	(0,16*0,77)+(0,39*1)+(0,26*0,825)+(0,19*0,825) =	0.8848	1.81543	1.60151	1.39701	1.48376	1.23107	2.40058	1.83548	1.65667	1.33563		0.8814	0.97932	1.06176
Veggie omelette with roasted pepper spread + soy drink	23	21.6	Wheat/lupin/soy	36/32/32	(0,36*0,81)+(0,32*0,675)+(0,32*0,846) =	0.7783	(0,36*0,9)+(0,32*0,75)+(0,32*0,94) =	0.8648	(0,36*0,99)+(0,32*0,825)+(0,32*1) =	0.9408	1.729	1.439	1.273	1.117	1.123	2.069	1.516	1.845	1.168		0.85613	0.95128	1.03488
Mediterranean tomato soup + soy drink	22.6	20.6	Kidney bean/soy/wheat	12/69/19	(0,12*0,675)+(0,69*0,846)+(0,19*0,81) =	0.8186	(0,12*0,75)+(0,69*0,94)+(0,19*0,9) =	0.9096	(0,12*0,825)+(0,69*1)+(0,19*0,99) =	0.9771	1.92082	1.63961	1.45935	1.42614	1.29828	2.53233	1.81238	2.46956	1.35095		1.06418	1.18248	1.27023
Sandwich with chickpea and paprika spread + apple cinnamon dessert	19.8	18.2	Wheat/chickpea/soy	43/25/32	(0,43*0,81)+(0,25*0,675)+(0,32*0,846) =	0.7878	(0,43*0,9)+(0,25*0,75)+(0,32*0,94) =	0.8753	(0,43*0,99)+(0,25*0,825)+(0,32*1) =	0.952	1.69431	1.45618	1.27542	1.12524	1.32626	2.09871	1.52782	2.10115	1.26657		0.86658	0.96283	1.0472
Sandwich with pea spread + apple cinnamon dessert	22.7	20.6	Wheat/pea/soy	38/29/33	(0,38*0,81)+(0,29*0,675)+(0,33*0,846) =	0.7827	(0,38*0,9)+(0,29*0,75)+(0,33*0,94) =	0.8697	(0,38*0,99)+(0,29*0,825)+(0,33*1) =	0.945	1.54082	1.35033	1.21817	1.21702	1.1204	2.02098	1.51281	1.89161	1.19282		0.86097	0.95667	1.0395
Spinach pie with soy mince	17.4	12.7	Soy/lentil/wheat	58/24/18	(0,58*0,846)+(0,24*0,675)+(0,18*0,81) =	0.7985	(0,58*0,94)+(0,24*0,75)+(0,18*0,9) =	0.8872	(0,58*1)+(0,24*0,825)+(0,18*0,99) =	0.9562	1.88903	1.61904	1.43253	1.45814	1.28573	2.56107	1.87985	2.45915	1.35133		1.03805	1.15336	1.24306
Sweet potato and bean salad + soy drink	28.6	25.6	Lentil/white beans/soy	55/18/27	(0,55*0,675)+(0,18*0,675)+(0,27*0,846) =	0.7212	(0,55*0,75)+(0,18*0,75)+(0,27*0,94) =	0.8013	(0,55*0,825)+(0,18*0,825)+(0,27*1) =	0.872	1.99404	1.61457	1.47697	1.63857	1.09628	2.61963	2.03204	2.20258	1.4179		0.79332	0.88143	0.9592
Chicory casserole with Dutch-style soy beef stew	24.7	20	Soy/potato/walnut	80/8/12	(0,80*0,846)+(0,08*0,495)+(0,12*0,675) =	0.7974	(0,80*0,94)+(0,08*0,55)+(0,12*0,75) =	0.886	(0,80*1)+(0,08*0,605)+(0,12*0,825) =	0.9474	1.73825	1.52108	1.29677	1.37428	1.19569	2.24155	1.69841	1.58321	1.24999		0.95688	1.0632	1.13688
Lentil pasta pesto with soy mince	32.9	28.1	Lentil/soy/cashew	53/34/13	(0,53*0,675)+(0,34*0,846)+(0,13*0,675) =	0.7331	(0,53*0,75)+(0,34*0,94)+(0,13*0,75) =	0.8146	(0,53*0,825)+(0,34*1)+(0,13*0,825) =	0.884	1.88826	1.53635	1.39743	1.53622	1.14963	2.39856	1.84595	1.76626	1.31411		0.80641	0.89606	0.9724
Chickpea curry + fruit salad with soy yoghurt	24	21.8	Chickpea/lentil/rice /soy	38/21/14/27	(0,38*0,675)+(0,21*0,675)+(0,14*0,63)+(0,27*0,846) =	0.7149	(0,38*0,75)+(0,21*0,75)+(0,14*0,7)+(0,27*0,94) =	0.7943	(0,38*0,825)+(0,21*0,825)+(0,14*0,77)+(0,27*1) =	0.864	1.74949	1.49996	1.2725	1.44557	1.166	2.18015	1.72664	1.73628	1.27225		0.85788	0.95316	1.0368
Green lentil risotto	34.3	29.6	Lentil/soy/mushroom	48/45/7	(0,48*0,675)+(0,45*0,846)+(0,07*0,585) =	0.7457	(0,48*0,75)+(0,45*0,94)+(0,07*0,65) =	0.8285	(0,48*0,825)+(0,45*1)+(0,07*0,715) =	0.8965	1.9	1.5	1.4	1.5	1.1	2.4	1.8	1.8	1.3		0.82027	0.91135	0.98615
Eggplant pilaf with bean cassoulet	29	23.7	Rice/soy/legumes	10/48/43	(0,10*0,63)+(0,48*0,846)+(0,43*0,675) =	0.7593	(0,10*0,7)+(0,48*0,94)+(0,43*0,75) =	0.8437	(0,10*0,77)+(0,48*1)+(0,43*0,825) =	0.9118	1.96163	1.69269	1.48669	1.58008	1.26321	2.59255	1.94643	2.37221	1.42609		0.98709	1.09681	1.18534
Vegetable Besengek	26.8	24.5	Green bean/rice/soy	7/13/80	(0,07*0,585)+(0,13*0,63)+(0,80*0,846) =	0.7997	(0,07*0,65)+(0,13*0,7)+(0,80*0,94) =	0.8885	(0,07*0,715)+(0,13*0,77)+(0,80*1) =	0.9501	1.7	1.5	1.3	1.4	1.2	2.3	1.7	1.5	1.3		0.95964	1.0662	1.14012
Vegetable quiche	22.7	15.9	Soy/lentil/wheat	53/24/23	(0,53*0,846)+(0,24*0,675)+(0,23*0,81) =	0.7967	(0,53*0,94)+(0,24*0,75)+(0,23*0,9) =	0.8852	(0,53*1)+(0,24*0,825)+(0,23*0,99) =	0.9557	1.81927	1.59179	1.38773	1.41099	1.26447	2.46333	1.83497	2.26412	1.33936		1.03571	1.15076	1.24241
									*Digestibility factors were varied by ±10%, with upper values capped at 1.00 to reflect the biological maximum digestibility of protein
