# Supplementary material for: Development of a blueprint for plant-derived hospital meals: a multidisciplinary co-creative study
Source: Eur J Nutr. 2026 Jun 30;65(5):187. doi: 10.1007/s00394-026-04040-5 (PMC13319423; doi:10.1007/s00394-026-04040-5)
Supplement: Supplementary file 3 — Supplementary Material 3 [file 394_2026_4040_MOESM3_ESM.xlsx]

## Sheet: Blad1
Recipe name	Meal type	Ingredients	Primary reason for exclusion	Secondary reason	Brief explanation
Okonomiyaki	Lunch	White cabbage, tempeh, lupin egg replacer, spring onion, wheat flour, rice flour, sesame seeds, sweet soy sauce	Practical feasibility	Palatability	Required multiple preparation steps and was considered insufficiently recognizable to participants.
Moroccan-style minced plant-based meat sandwich	Lunch	Whole-wheat bread roll, sweet potato, cumin, red onion, plant-based mince, chickpeas, olive oil, bell pepper, lettuce	Palatability/texture	Practical feasibility	Considered too spicy and difficult to eat.
Plant-based hot chicken sandwich with peanut dressing	Lunch	White bread roll, plant-based chicken pieces, teriyaki sauce, chili sauce, peanut sauce, sambal oelek, kimchi, iceberg lettuce, cucumber, red onion, coriander, peanuts	Palatability/texture	Nutritional constraints	Perceived as too salty, difficult to eat, lacking a healthy appearance, and having an undesirable texture.
Thai curry with plant-based chicken pieces	Dinner	Plant-based chicken pieces, onion, garlic, Thai green curry paste, cooking cream (15% fat), broccoli, green beans, pak choi, sugar snap peas, cashew nuts	Nutritional constraints	Palatability	Did not meet protein targets and was considered insufficiently flavorful.
Plant-based mince salad with quinoa tabbouleh	Lunch/Dinner	Eggplant, bell pepper, onion, tomato, plant-based mince, quinoa, black lentils, mint, parsley	Portion size	Palatability	Required a large portion size to meet protein targets and was perceived as too dry.
Potato goulash	Dinner	Potato, Brussels sprouts, vegan cheese alternative, salsify, bell pepper, gravy, caraway seeds, pumpkin seeds, broad beans, smoked plant-based bacon pieces	Nutritional constraints	-	Fat content was too high while protein content remained below target levels.
Stuffed bell pepper	Lunch/Dinner	Bell pepper, brown rice, plant-based mince, onion, leek, vegan cheese, thyme, rosemary, garlic	Practical feasibility	Nutritional constraints	Required multiple preparation steps and did not meet protein targets.
Chia pudding	Breakfast	Chia seeds, almond drink, raspberries, maple syrup	Nutritional constraints	-	Protein content was too low and fat content was too high.
Savory tart with potato protein isolate	In between meal	Vegan puff pastry, zucchini, chickpeas, vegan cheese, leek, bell pepper, lupin egg replacer, potato protein isolate	Palatability	-	The taste of the potato protein isolate was considered unpleasant and the product was perceived as too dry.
Footnote: Recipes could be excluded for multiple reasons; the primary reason reflects the main factor that led to exclusion during the recipe selection process.
